# Supplementary material for: Genetic analysis of phenylpropanoids and antioxidant capacity in strawberry fruit reveals mQTL hotspots and candidate genes
Source: Sci Rep. 2020 Nov 19;10:20197. doi: 10.1038/s41598-020-76946-x (PMC7677386; doi:10.1038/s41598-020-76946-x)
Supplement: Supplementary file 2 — Supplementary Table 1. [file 41598_2020_76946_MOESM2_ESM.xlsx]

## Sheet: season 2013
	Supplementary Table S1. Secondary metabolites profiling of '232' x '1392' F1 population for the harvest 2013. Values are relativized to the '1392' parental values.
		Metabolite	Metabolite	232	93-01	93-02	93-03	93-04	93-06	93-07	93-08	93-09	93-10	93-11	93-12	93-13	93-14	93-15	93-16	93-17	93-18	93-19	93-20	93-21	93-22	93-23	93-24	93-26	93-27	93-28	93-29	93-30	93-31	93-32	93-33	93-34	93-35	93-36	93-37	93-38	93-39	93-40	93-41	93-42	93-43	93-44	93-45	93-46	93-47
	PROCYANIDINS
1		Procyanidin dimer	Procyanidin dimer1	1.46883	0.948114	1.05232	1.12342	1.52613	1.32283	0.808728	1.45275	1.77592	1.54126	0.899427	0.815682	1.60576	1.72584	1.32789	0.819515	1.60558	1.76303	0.743441	1.50659	1.41013	1.05598	1.19834	0.838045	1.23158	0.70208	0.725953	0.869221	1.24925	0.985577	0.791075	0.739909	1.15458	1.21661	0.839941	0.756758	0.974501	1.04789	1.01938	0.919849	0.62932	0.618212	0.688826	1.27114	1.14025	0.746194
2		Procyanidin dimer	Procyanidin dimer2	1.4567	1.16588	1.04781	1.13459	1.61075	1.19223	0.854159	1.69922	1.6979	1.10111	0.755562	0.715376	1.40768	1.47023	1.11535	0.723878	1.33799	1.38775	0.678778	1.59152	1.7177	1.10327	1.27001	0.895801	1.1775	0.847988	0.695243	0.845545	1.29088	1.03252	0.86893	0.596345	0.993552	0.953876	0.863036	0.542309	0.849903	0.996112	0.811837	0.577605	0.591795	0.456334	0.609987	0.70913	0.912422	0.624102
3		Procyanidin dimer	Procyanidin dimer3	1.2485	0.961172	0.928243	1.16848	1.48771	1.26185	0.845622	1.48189	1.51426	1.23294	0.782123	0.745738	1.32906	1.4397	1.06856	0.830555	1.67673	1.40549	0.707021	1.54732	1.41076	1.02968	1.29915	0.787305	1.56693	0.769519	0.640248	0.763667	1.26379	0.955919	0.778448	0.7131	1.03924	1.10679	0.877875	0.686865	0.834733	0.972537	0.915614	0.636143	0.635869	0.524877	0.65397	0.910603	0.892585	0.563682
4		Procyanidin trimer	Procyanidin trimer1	1.44441	1.00802	1.12405	1.16468	1.57066	1.33901	0.838609	1.56589	1.90431	1.28827	0.952573	0.895578	1.4916	1.61195	1.34433	0.848317	1.2518	1.85887	0.667514	1.45227	1.62423	1.10733	1.12202	0.842741	1.13953	0.779265	0.830392	0.911164	1.19644	1.07231	0.880632	0.734471	1.34238	1.19153	0.931775	0.69469	0.968657	1.02832	1.05431	0.799061	0.64901	0.61731	0.639703	1.04431	1.11646	0.759887
5		Procyanidin trimer	Procyanidin trimer2	1.6239	1.35039	1.02018	1.17329	1.83998	0.827909	0.788998	1.86513	1.86556	0.956155	0.701838	0.711833	1.24951	1.29504	1.19529	0.739728	1.2639	1.55223	0.674527	1.91726	2.13036	1.17733	1.29957	0.950673	1.14477	0.837556	0.725841	0.827834	1.40558	1.01858	0.872773	0.527803	1.02749	0.865825	0.913079	0.517596	0.889412	0.99431	0.800198	0.536654	0.632906	0.445382	0.602689	0.657628	0.926474	0.658282
6		Procyanidin trimer	Procyanidin trimer3	1.29036	0.955989	0.978298	1.21841	1.37495	0.930779	0.733449	1.43356	1.51167	1.49401	0.783689	0.737886	1.5093	1.49927	1.17102	0.798797	1.49956	1.57015	0.75558	1.47331	1.31959	1.05515	1.31709	0.864302	1.57691	0.736016	0.782578	0.918908	1.33667	0.977742	0.841276	0.849416	1.21705	1.29135	0.965343	0.731089	0.918659	0.971374	0.905098	0.823601	0.647084	0.547607	0.678155	1.09967	0.946665	0.619798
7		Procyanidin trimer	Procyanidin trimer4	1.20453	0.938721	1.19289	1.02064	1.78457	0.811638	0.76818	1.67058	1.81772	1.44129	0.916802	0.764897	1.46608	1.51919	1.19891	0.750833	1.9663	1.74856	0.762424	1.35001	1.38938	0.946558	1.0997	0.70402	1.29369	0.660915	0.479657	0.701627	1.17245	0.83038	0.804733	0.626757	1.00549	1.13178	0.810504	0.666746	0.750866	0.918277	0.97792	0.749039	0.678555	0.662631	0.65075	1.06906	0.874938	0.73463
8		Procyanidin tetramer	Procyanidin tetramer1	1.55556	1.34307	1.38812	1.36161	1.76933	1.72103	0.897728	1.86743	2.45171	1.31637	0.95101	0.694947	1.54761	1.57015	1.37213	0.799684	2.22556	2.08783	0	2.37352	1.73189	1.18962	1.53063	0.974684	1.63526	0.668237	0.493207	0.96776	1.67829	1.28347	1.10428	0.730473	1.62238	1.30259	1.03788	0.57582	1.07098	0.976113	1.00589	0.586563	0.643861	0.464634	0.523905	0.77636	1.00513	0.61303
9		Procyanidin tetramer	Procyanidin tetramer2	1.66609	1.18256	1.1411	1.12094	1.85184	1.33717	0.717594	1.76081	2.04926	1.32073	0.856223	0.826113	1.61366	1.70282	1.54156	0.796779	1.50408	2.23851	0.641264	1.56583	1.77283	1.10611	1.16508	0.812848	1.12761	0.680906	0.794721	0.868615	1.37908	0.978408	0.804022	0.623538	1.33126	1.07803	0.828399	0.658488	1.01083	1.08523	1.04434	0.77071	0.642649	0.587169	0.654789	1.18351	1.22854	0.750478
10		Procyanidin tetramer	Procyanidin tetramer3	1.0943	0.704703	0.873985	1.04891	1.17903	0.918739	0.538742	1.36978	1.34487	1.48147	0.735959	0.579664	1.30987	1.34993	1.00311	0.698187	1.35194	1.54339	0.726505	1.26548	1.25899	0.93812	1.17828	0.774143	1.49169	0.536742	0.567054	0.844846	1.17924	0.865804	0.684301	0.716868	1.22486	1.25213	0.860476	0.648756	0.901549	0.912787	0.902296	0.917486	0.636471	0.6296	0.579892	1.07004	0.683211	0.601523
11		Procyanidin tetramer	Procyanidin tetramer4	1.50124	1.79659	0.983954	1.37614	1.62612	0.880972	0.506424	1.83872	2.06512	0.69248	0.507298	0.477638	0.807326	1.22662	1.12783	0.584198	1.13868	1.24651	0.543169	1.80723	2.55409	1.27023	1.39746	0.644535	1.0655	0.799417	0.705765	0.724712	1.50191	0.94467	0.690276	0.38753	0.858302	0.764078	0.974484	0.404478	0.956318	1.10939	0.654117	0.54162	0.607583	0.260945	0.562113	0.360896	0.806365	0.601316
	PROPELARGONIDINS
12		Propelargonidin dimer	Propelargonidin dimer1	1.07332	0.508477	1.09076	0.948503	1.70498	1.35962	0.848159	2.24045	1.60072	1.5663	1.07786	0.980307	1.39211	1.48011	0.909225	0.920716	1.14794	1.08229	0.72999	1.48044	1.47207	0.897451	0.970352	0.669424	1.40475	0.568355	0.713698	0.829303	0.851414	1.18534	0.49519	0.666771	1.08629	0.880415	0.450055	0.688003	0.803865	0.647849	0.829592	0.579108	0.56823	0.436304	0.476089	0.84457	1.10142	0.591491
13		Propelargonidin dimer	Propelargonidin dimer2	0.688485	1.59683	1.08208	0.586879	0.835337	1.70042	0.881724	1.1332	1.39159	0.861099	0.80521	0.599432	1.25492	1.1761	1.19044	0.570077	0.554615	0.820341	0.617277	0.649903	1.15705	0.747782	0.575192	0.563433	0.505116	0.574579	1.52149	0.729355	0.781631	0.983012	0.544467	0.5179	0.611773	0.625897	0.5065	0.379505	0.826861	0.653569	0.44994	0.617984	0.402207	0.387768	0.4054	0.354626	1.39712	0.603049
14		Propelargonidin dimer	Propelargonidin dimer3	0.820312	0.871595	0	0.508744	0.85082	0.478475	1.01565	1.00976	0.810405	0.764146	0.880225	0.881531	0.777653	0.622001	0.484041	0.656103	0.545105	0.582888	1.12482	0.542358	1.06648	0.935064	0.807648	0.619603	0.414354	0.700197	2.07966	0.676726	0.853741	0.852198	0.693594	0.50969	0.506617	0.675127	0.58085	0.632952	0.548599	0.668213	0.835162	0.632671	0.575551	0.635904	0.487595	0.268407	0.235598	0.780125
15		Propelargonidin dimer	Propelargonidin dimer4	0.973702	0.500215	1.11523	1.04312	1.3629	1.22291	0.987387	2.31302	1.31344	1.32551	0.899793	0.832959	1.05643	0.98006	0.649251	1.0149	1.00121	0.975959	0.661887	1.32692	1.34397	0.672829	0.802461	0.521014	1.40274	0.576917	0.6289	0.614523	0.751846	1.21175	0.391061	0.60268	0.841441	0.622304	0.463584	0.750879	0.527438	0.667403	0.79471	0.512818	0.643481	0.48463	0.461175	0.474137	0.890912	0.580531
16		Propelargonidin trimer	Propelargonidin trimer1	1.38538	0.637016	1.28335	0.800228	1.96316	1.27884	0.937192	1.87741	1.81619	1.45578	1.04236	0.99938	1.3049	1.434	1.03571	0.769554	1.17249	1.14519	0.727211	1.3692	1.69451	1.01107	0.942619	0.74514	1.12978	0.672469	0.664172	0.876413	0.990165	1.30339	0.695847	0.658427	1.4683	0.908748	0.550763	0.684043	0.641379	0.816933	0.99943	0.534554	0.58505	0.48021	0.567697	0.872786	1.04352	0.945677
17		Propelargonidin trimer	Propelargonidin trimer2	1.40573	0.590481	0.937553	0.858984	1.81457	1.07401	0.704348	1.95096	2.44615	1.64279	0.893064	0.968349	1.93791	2.32486	1.51235	0	1.33012	0.928734	0.768367	NA	NA	NA	NA	NA	NA	NA	NA	NA	NA	NA	NA	NA	NA	NA	NA	0.646938	0.634312	0.62116	0.849348	0.64796	0.414065	0	0.67497	1.48215	0.962496	0.487129
18		Propelargonidin trimer	Propelargonidin trimer3	1.62531	1.643	1.29484	2.11338	1.65213	1.38587	0.849258	2.70138	3.33551	0.815369	0.826282	0	2.20621	1.81078	1.72513	0.908247	1.06822	1.05725	0.61742	1.0453	1.98898	1.08444	0.759896	0.831299	0	0.804528	0.921355	0.197169	1.14492	0.747705	1.61607	0.104628	1.06149	0.814316	0.627125	0.228626	1.04704	0.865862	0.560574	0.961361	0.507659	0	0.532134	0.57704	1.02656	0.724904
19		Propelargonidin trimer	Propelargonidin trimer4	1.24352	0.591478	1.22188	0.845482	1.69313	1.43502	0.833386	1.67393	1.72756	1.64717	1.01985	0.991629	1.35061	1.44281	0.838409	0.93117	1.16917	1.23627	0.842057	1.21189	1.20291	0.808008	0.72952	0.681018	1.39629	0.631063	0.464244	0.750715	0.897484	1.14624	0.667791	0.759396	1.15649	0.997476	0.74178	0.654412	0.827694	0.912897	0.998163	0.766727	0.655528	0.73631	0.515343	0.674985	1.09447	0.764607
20		Propelargonidin trimer	Propelargonidin trimer5	1.448	0.277806	1.54026	1.09352	1.92352	1.23812	0.969056	2.34859	1.62295	2.29774	1.09772	0.980297	1.42869	1.05916	0.467452	1.01979	1.23878	1.48837	0.867219	1.72036	1.40287	0.939698	0.973636	0.361934	1.816	0.496392	0.25842	0.850265	0.83764	1.35226	0.535561	0.860587	1.33383	1.06257	0.593656	1.09237	0.59838	0.683419	1.13058	0.653866	0.654023	0.630711	0.529185	0.760197	0.785345	0.720694
21		Propelargonidin trimer	Propelargonidin trimer6	1.33863	0.469989	1.45466	0.886948	1.92316	1.30898	0.972178	2.56164	1.60227	1.57363	0.933568	0.927817	0.970753	1.13114	0.636077	0.949783	1.03809	1.12519	0.747819	1.60421	1.65208	0.831174	0.713149	0.634421	1.42073	0.685308	0.377087	0.74446	0.878165	1.45568	0.501412	0.587929	1.11182	0.680227	0.537131	0.646536	0.588163	0.760547	0.894909	0.424655	0.581592	0.489036	0.473516	0.37696	0.755386	0.761694
	FLAVAN 3-OLS
22		(Epi)catechin	(Epi)catechin	1.21368	1.15433	0.929367	1.13234	1.41595	1.11467	0.841594	1.56322	1.34103	1.06084	0.675004	0.655984	1.24629	1.18972	1.01271	0.732699	1.30545	1.0937	0.658895	1.56384	1.59788	0.968326	1.30145	0.639582	1.41228	0.747903	0.886743	0.784858	1.35243	0.95456	0.835792	0.648114	0.901863	0.851056	0.740971	0.599973	0.864141	1.02789	0.807308	0.65847	0.623683	0.485074	0.602207	0.776396	0.898482	0.631936
23		(Epi)afzelechin or phloretin hexose	(Epi)afzelechin1	0.235697	0.501769	0.340401	0.434826	0.391418	1.11568	0.593002	0.398497	0.9103	0.666832	0.624962	0.481942	0.764962	0.76243	0.417819	0.553811	1.13397	0.375237	0.365241	0.24804	0.807231	0.239917	0.420381	0.208554	0.647537	0.474695	0.417658	0.310392	0.209993	0.461692	0.331072	0.207542	0.582799	0.282946	0.301558	0.150809	0.334862	0.450381	0.434103	0.4952	0.21843	0.438354	0.11528	0.25716	0.486093	0.540007
24		(Epi)afzelechin or phloretin hexose	(Epi)afzelechin2	1.17543	0.569906	2.13782	0.841001	1.67268	1.96069	1.02486	1.55463	1.2622	0.676848	0.840847	0.768521	1.18707	1.20274	0.702118	0.959218	3.20042	0.865534	0.508549	0.965178	0.913754	0.9501	0.259649	0.61066	0.797667	0.915767	1.39471	0.646202	1.25352	1.8775	0.375469	1.54833	1.03945	0.560779	0.554247	0.534146	0.242097	0.364486	0.804403	1.2391	0.601128	0.614721	0.634529	0.560264	1.96951	1.52564
25		(Epi)afzelechin or phloretin hexose	(Epi)afzelechin3	1.22858	0.468193	1.79164	0.6226	1.1669	2.46693	1.42055	1.81886	1.30641	0.716459	0.76158	0.605773	1.49145	1.62163	3.25976	1.23327	1.35738	0.730034	0.725709	0.809966	0.873903	0.71051	0.396273	0.725372	1.56129	1.30744	1.70147	0.339892	0.720902	1.99971	0.336952	1.07562	1.01183	0.639451	0.476179	0.326892	0	0.471243	0.95415	1.4123	0.334922	0.617642	0.32587	0.566066	1.38281	1.17651
26		Epicatechin glucuronide	Epicatechin glucuronide1	0.41058	0.348735	0.196978	0.539326	0.494743	0.753215	0.378352	0.642198	0.322072	0.197823	0.520184	0.149001	0.372694	0.402292	0.210617	0.982599	0.641932	0.545221	0.192558	0.95427	0.706675	0.144976	0.818781	0.124299	0.458225	0.328278	0.556453	0.535772	0.236538	0.618227	0.367934	0.149915	0.382706	0.105087	0.455363	0.365893	0.239949	0.431603	0.121865	0.338309	0.289785	0.254529	0.151427	0.0645843	0.302755	0.112101
27		Epicatechin glucuronide	Epicatechin glucuronide2	0.469938	0.35405	0.248828	0.491598	0.487248	0.704051	0.351406	0.708261	0.382321	0.203239	0.544291	0.250511	0.370884	0.405904	0.246785	0.943909	0.56957	0.628673	0.211651	0.941944	0.688089	0.161499	0.754684	0.148217	0.448732	0.281745	0.431369	0.436946	0.261884	0.534059	0.33285	0.171189	0.404467	0.0870928	0.451422	0.354911	0.2351	0.387565	0.119079	0.313595	0.297013	0.233635	0.177356	0.0700691	0.319616	0.128488
	FLAVONOLS, FLAVANOLS
28		Kaempferol-hexose	Kaempferol-hex.1	0.477678	0.38477	0.353972	0.539397	0.52308	0.730043	0.418313	0.707738	0.428055	0.272004	0.585748	0.330924	0.368919	0.408184	0.259113	0.927285	0.694623	0.591384	0.250053	0.895769	0.709486	0.212374	0.759164	0.173871	0.489246	0.339971	0.499138	0.566521	0.311574	0.624971	0.419525	0.313871	0.471935	0.135829	0.497904	0.393924	0.249184	0.445489	0.155175	0.361472	0.253239	0.286426	0.18536	0.104525	0.363871	0.183163
29		Kaempferol-hexose	Kaempferol-hex.2	0.125059	1.57918	0.878577	0.0901042	0.193476	1.28178	0.920644	0.243312	0.612516	0.437366	0.832652	0.548625	0.487055	0.514571	0.937127	0.494226	0.121751	0.633078	0.136687	0.181948	0.380402	0.376222	0.0988806	0.412896	0.106141	0.941415	2.82731	0.757318	0.275689	0.70808	0.361773	0.940722	0.305147	0.464662	0.533442	0.0655953	0.19458	0.282049	0.288107	0.256361	0.0419584	0.275029	0.0625897	0.0391549	1.43701	0.324398
30		Kaempferol-hexose	Kaempferol-hex.3	1.72145	1.0376	1.10631	0.50163	0.689576	0.601881	0.66897	1.04281	2.33757	1.1971	0.600663	0.650745	0.80481	0.789878	0.932479	1.02591	1.50441	1.00731	1.11416	0.989003	0.963935	0.543527	0.423339	0.61862	0.840755	0.909039	0.45429	0.689656	0.864152	0.938227	0.948563	0.786701	0.958386	0.963288	0.921059	0.886274	0.290607	0.537046	0.724591	0.631265	0.644743	1.05555	0.646027	1.62362	0.711514	1.54492
31		Kaempferol-glucuronide	Kaempferol-glucuronide1	0.858157	0.8279	1.13537	0.624185	0.492345	0.91784	0.630405	1.10926	1.01575	1.09976	0.51595	0.303549	0.566551	0.885021	0.573797	0.609565	1.02306	0.569716	0.629591	0.552981	0.739823	0.662291	0.589955	0.838441	0.862661	0.883306	0.629332	0.641158	0.528757	0.671235	0.791376	0.353529	0.380288	0.705739	0.454352	0.511905	0.32469	0.541307	0.434724	0.502915	0.396004	0.360423	0.434765	0.635608	0.242265	1.21382
32		Quercitin-glucuronide	Quercitin-glucuronide	1.33388	0.969664	0.988298	0.883406	0.570687	1.17319	0.77243	1.21215	1.02032	0.713917	0.423297	0.278887	0.501406	0.700577	0.5478	0.630134	0.78235	0.628876	0.706772	0.486406	0.568055	0.352859	0.391475	0.790068	1.20903	0.951391	0.778186	0.798335	0.405766	0.82095	0.759022	0.32758	0.346648	0.563037	0.479333	0.342236	0.37823	0.671715	0.187554	0.429871	0.441727	0.253488	0.431219	0.426566	0.495561	0.653299
33		Isorhamnetin glucuronide	Isorhamnetin glucuronide	2.91982	1.1226	1.57042	1.85436	1.26242	1.51432	0.742732	0.792233	1.05993	0.725707	1.97882	1.07919	0.638177	0.8538	0.803416	0.888093	0.562354	3.91368	0.610398	1.4899	3.92222	0.631564	0.792862	1.70563	0.987881	0.707051	1.48272	3.02194	1.60111	0.401811	1.94851	0.358597	0.744975	0.598412	0.285017	1.62262	1.14855	1.92931	1.02694	0.300124	1.65991	0.111962	0.783998	1.50066	2.57339	1.67723
34		Quercitin hexose	Quercetin hex.	0.93717	0.734141	0.489794	0.661506	0.645018	0.849418	0.594144	0.815356	0.921896	0.568212	0.54969	0.387967	0.439266	0.549849	0.380378	0.714405	1.25301	0.51373	0.427852	0.674781	0.591561	0.294006	0.579913	0.508095	0.681197	0.694417	0.57746	0.790316	0.382419	0.730511	0.755459	0.317537	0.676483	0.462899	0.44935	0.35928	0.28494	0.51209	0.159208	0.322617	0.442502	0.232	0.349953	0.327597	0.912546	0.557107
35		Kaempferol malonylhexose	Kaempferol malonylhex.	5.03467	2.8772	2.3003	0.777078	1.43034	0.677811	1.32378	1.15326	1.97968	1.55967	1.16243	1.36218	1.77385	1.44543	2.75594	1.35584	2.10968	1.87659	1.62985	2.82006	1.82752	1.34935	0.524787	1.03131	1.18364	1.15436	0.926666	1.24124	2.52413	1.42863	2.66608	1.60804	1.7977	1.61912	2.63073	4.31328	0.498285	0.914586	2.30392	1.11864	1.83459	3.98959	1.99263	3.49102	0.998931	2.57184
36		Kaempferol coumaroyl hexose	Kaempferol coumaroyl hex.	0.486145	0.447515	0.491051	0.647665	0.552731	0.739853	0.764591	0.885946	0.885156	0.922024	0.559926	0.537232	0.550799	0.592835	0.364391	0.721692	2.32867	0.688286	0.666424	0.514721	0.616991	0.336447	0.421555	0.373493	0.759545	0.698766	0.533416	0.599305	0.432851	0.662863	0.485019	0.48521	0.680542	0.500995	0.428281	0.538675	0.277135	0.529665	0.595222	0.413007	0.564314	0.866213	0.42921	0.694434	0.639141	0.893152
37		Kaempferol acetylhexose	Kaempferol acetylhex.	1.28948	0.270253	0.683973	0.628664	0.916395	0.660917	1.16809	1.19711	0.816547	1.36041	1.30012	0.916626	0.842812	0.930924	0.489528	1.10961	1.14857	0.700812	0.63935	0.60486	1.28787	0.655785	0.481179	0.745593	1.043	0.631641	0.407855	0.377317	0.40176	0.860589	0.293742	0.47785	0.941411	1.11208	0.551071	1.2915	0.52143	0.715079	0.972804	0.551999	0.91254	0.994918	0.611436	0.618639	0.464249	0.482228
38		Quercetin-acetylhexose	Quercetin acetylhex.	0.586249	0.331434	0.0562986	0.53837	0.768107	0.524296	0.740385	0.491733	0.459035	0.188608	0.963177	0.521496	0.38294	0.431746	0.279828	1.18533	0.730702	0.329256	0.133477	0.610169	0.868697	0	0.638043	0.408044	0.569224	0.424353	0.430673	0.552299	0.315992	0.499754	0.332371	0	0.683669	0.34524	0.472931	0.862833	0.298792	0.513837	0.153134	0.139818	0.51919	0.121877	0.208255	0.110617	0.561122	0
39		Rutin	Rutin1	1.04114	0.765827	1.10453	0.702668	0.517411	0.742442	0.894558	0.771578	0.870881	0.756464	0.635318	0.747699	0.744679	0.63548	1.02679	0.95634	1.29242	1.17946	0.973054	0.639142	0.742848	0.449263	0.517077	0.674373	0.849557	0.804161	0.629051	0.62716	0.619029	0.632093	0.578767	1.00343	0.90185	0.58317	0.779191	1.33292	0.489052	0.663256	0.666818	0.643526	0.597759	0.898103	0.778756	0.532643	0.795622	0.954281
40		Rutin	Rutin2	0.487344	0.761965	0.152312	0.771068	0.505465	0.738187	0.739672	0.63059	0.706452	0.268007	0.387039	0.263945	0.319169	0.408706	0.278047	0.859495	0.924108	0.446385	0.304371	0.56496	0.52577	0.187892	0.558514	0.169506	0.681537	0.633388	0.575141	0.885187	0.336969	0.569649	0.493107	0.24853	0.519421	0.22956	0.532612	0.371492	0.249709	0.528432	0.10166	0.239632	0.419044	0.204959	0.207088	0.270579	1.03573	0.23446
41		Kaempferol hexose glucuronide	Kaempferol hex. glucuronide	0.75911	1.1532	0.579073	0.86147	0.558474	1.00891	1.06106	0.572211	0.819302	0.47849	0.411093	0.353902	0.660337	0.758102	1.05336	0.667976	0.543463	0.630445	1.22643	0.336604	0.586097	0.461599	0.681835	0.72683	0.801655	1.08599	0.903284	0.890263	0.795669	0.422956	0.607965	0.290327	0.341716	0.507741	1.24661	0.876385	0.671507	0.882503	0.309229	0.852365	0.370054	0.441391	0.454691	0.505173	0.529506	0.907521
42		Kaempferol pentose hexose glucuronide	Kaempferol pentose hex. glucuronide2	0.400063	0.187363	0.394174	0.0340006	0.0876801	0.0887613	0.202331	0.268237	0.130486	0.0559294	0.185699	0.616561	0.892241	0.347298	0.0929963	0.169126	0.201032	0.0716875	0.152294	0.907286	0.949658	0.340107	0.312443	0.181756	0.260298	0.0621215	0.0542024	0.0895023	0.0610162	0.492431	0.0749227	0	0.0519256	0.316383	0.0287375	0.147861	0.0627308	0.31018	0.110735	0.335926	0.157575	0.152356	0.164409	0.12594	0.062289	0.866235
43		Quercetin malonylhexose	Quercetin malonylhex.	1.94678	0.652572	0.84558	0.768904	1.30893	0.799769	0.657387	1.24541	1.18243	0.449972	1.61039	1.05471	1.24912	1.12496	0.615899	0.56712	6.80827	1.30593	1.09422	1.9616	2.31434	0.554	1.66046	1.02962	1.76073	1.4717	0.774072	1.03426	0.975689	0.839873	1.5243	0.889308	2.29535	0.573243	1.38289	2.47589	0.157529	0.826088	0.758919	0.723579	0.96447	1.37068	0.778923	1.79833	1.04596	0.925594
	FLAVONES
44		Diosmetin acetylhexoside	Diosmetin acetylhex.	1.24731	0.544351	2.61939	0.872472	2.02043	2.57283	1.31446	1.94391	1.49343	0.55133	0.820633	0.838834	1.49142	1.40662	0	1.00581	4.36581	0.935564	0.473806	1.097	0.960828	0.892996	0	0.396433	0.836024	0.968167	1.62856	0.676638	1.42954	2.25957	0	1.83031	1.41401	0.524083	0.407796	0.455387	0	0	0.540311	1.46739	0.676062	0.554384	0.394233	0.49466	2.65914	1.81817
	FLAVANONES
45		Eriodictyol hexose	Eriodictyol hex.1	1.09836	0.440062	1.28542	0.875859	1.05459	0.909708	1.02855	1.49155	1.22374	1.37854	1.23357	1.0096	0.822393	0.791313	0.456335	1.1166	1.09266	0.827836	1.01667	1.158	0.971101	0.856277	0.663235	0.535722	1.28493	0.726129	0.69215	0.530847	0.637019	0.989377	0.410945	0.734898	1.00377	0.948874	0.82452	0.786409	0.36092	0.470575	0.907525	0.848159	0.612997	1.28158	0.516528	0.394903	0.96138	0.768394
46		Eriodictyol hexose	Eriodictyol hex.2	0.856952	0.342508	1.01277	0.539663	0.731329	0.882848	0.811133	1.40109	1.19648	1.14413	1.14054	0.871972	0.831154	0.773103	0.415797	0.999219	0.949716	0.829365	0.81926	0.858828	0.844902	0.634432	0.473502	0.479173	1.01121	0.554078	0.502325	0.431866	0.435145	0.873123	0.330162	0.612825	0.754865	0.647168	0.652857	0.626127	0.300064	0.481936	0.70847	0.711257	0.46918	1.20512	0.42632	0.322215	0.860633	0.674494
47		Naringenin chalcone hexose	Naringenin chalcone hex.	0.933431	0.713312	0.669263	0.33121	0.565512	0.402246	1.10029	1.12807	0.838342	1.11177	1.11309	1.19641	0.879254	0.726207	0.52277	1.00225	0.714558	0.702417	1.14319	0.77478	0.943371	0.847232	0.372338	0.851417	0.948197	0.934801	0.513412	0.813821	0.501597	0.740826	0.680059	0.933259	1.03856	0.934961	0.926259	0.639697	0.56956	0.809772	1.02912	0.715392	0.590116	1.34488	0.583875	0.335139	0.298242	0.847393
	ANTHOCYANINS
48		Cyanidin hexose	Cyanidin hex.	0.449082	0.345725	0.234675	0.49842	0.50091	0.656977	0.394083	0.622703	0.390663	0.207494	0.493578	0.297719	0.402056	0.461114	0.285375	0.885191	0.71439	0.53799	0.227991	0.807188	0.648008	0.181008	0.672544	0.157686	0.525919	0.313445	0.430274	0.486112	0.295825	0.53716	0.422701	0.240503	0.435978	0.0997228	0.434613	0.380142	0.245082	0.410667	0.137871	0.309312	0.31802	0.245531	0.188514	0.0836628	0.349865	0.155074
49		Pelargonidin hexose	Pelargonidin hex.	0.851354	0.44096	0.947147	0.650297	0.806116	0.976948	0.893772	1.29196	1.15094	1.11718	1.17693	0.896192	0.804444	0.843341	0.468615	0.927559	0.989653	0.869516	0.836312	0.890478	0.941945	0.698143	0.53971	0.510694	1.0095	0.63604	0.592454	0.483348	0.52025	0.917537	0.380881	0.641669	0.900901	0.664274	0.671521	0.677289	0.483278	0.5497	0.756131	0.722033	0.568852	1.05571	0.511999	0.443374	0.896024	0.730926
50		Perlargonidin malonyl hexose	Pelargonidin malonylhex.	1.92507	0.315552	2.92529	0.600652	0.929643	1.37735	1.39972	3.27102	2.77843	2.53338	4.66951	1.7157	2.38274	1.74383	1.01585	0.909305	1.85093	1.6247	1.87879	1.07761	1.79002	1.63333	1.48712	0.840475	1.75071	0.962267	1.12059	0.465168	1.02112	1.13663	0.507806	1.58319	1.86415	2.26102	1.44689	1.20311	0.615804	1.13215	2.3327	1.24217	2.12065	4.17046	1.40462	0.772981	1.01603	1.9004
51		Pelargonidin rutinose	Pelargonidin rutinose	0.393517	0.482498	0.519775	0.899955	0.594016	0.829077	0.641139	0.662726	0.722693	0.537869	0.743068	0.570786	0.474533	0.474226	0.341951	0.728913	0.887502	0.623281	0.493502	0.66606	0.598323	0.40773	0.656538	0.328066	1.27876	0.586236	0.51048	0.463157	0.527843	0.602568	0.259838	0.468593	0.560186	0.528539	0.459015	0.487401	0.297861	0.425832	0.632746	0.441855	0.441878	0.638312	0.328668	0.378979	0.683585	0.528145
52		Pelargonidin acetyl hexoside	Pelargonidin acetylhex.1	2.12226	0.39199	1.09907	0.604085	0.935768	1.57384	1.5196	3.6209	3.1959	3.00145	5.01749	3.7705	2.74807	1.98151	1.10611	1.03025	1.9127	1.78467	2.00579	1.15772	1.79168	1.70908	2.03507	0.870294	1.89568	0.959843	1.08255	0.381696	0.949071	1.13964	0.27434	1.51898	2.02956	2.65069	1.50225	2.70682	0.616649	0.907067	2.65736	1.46416	2.29501	4.56805	1.62623	0.839791	1.16343	2.04183
53		Pelargonidin acetyl hexoside	Pelargonidin acetylhex.2	1.52476	0.236718	2.77025	1.05814	1.07521	1.12133	1.42052	1.19113	1.04906	1.06539	2.31173	1.81211	1.36869	1.04824	0.757193	1.58963	0.835807	1.3087	0.642329	0.764937	1.24259	0.889286	0.640808	0.709465	1.98584	0.690158	0.399464	0.344712	0.373865	1.18214	0.198622	0.430568	0.63891	1.20319	0.628748	1.30378	0.612649	0.588219	1.34462	0.79253	0.977737	0.946411	0.493434	0.64127	0.537842	0.180119
	HYDROXYCINNAMIC ACID DERIVATIVES
54		Caffeic acid hexose	Caffeic acid hex.	0.946868	1.02571	0.955651	1.01401	0.982084	1.00127	0.992906	0.935932	1.01196	0.937699	0.963147	1.00655	0.980975	0.973201	0.95092	1.01335	1.06447	0.93524	0.996338	0.950558	0.947981	0.951337	0.938286	0.916998	0.980375	0.962299	1.00522	0.935836	0.994414	0.958856	0.961619	0.969161	0.971806	1.00251	0.965234	0.963615	0.938481	0.942791	0.940425	0.940663	0.941664	0.964805	0.95918	0.979382	0.96101	0.950929
55		Coumaric acid hexose	Coumaric acid hex.1	0.253063	0.354523	0.551072	0.334853	0.606759	0.216634	0.361061	0.443452	0.638609	0.432512	0.421405	0.531103	0.881694	0.822306	0.538625	0.6218	0.813062	0.529505	0.666255	0.563087	0.870216	0.665706	0.665401	0.609092	0.59026	0.588211	0.286877	0.575119	0.792098	0.157342	0.705152	0.34794	0.421927	0.596458	0.786321	0.487702	0.63416	0.788866	0.538004	0.590218	0.719368	0.96351	0.467512	0.618862	0.352034	0.931106
56		Coumaric acid hexose	Coumaric acid hex.2	0.39837	0.467129	0.57098	0.448535	0.714634	0.269819	0.477917	0.412994	0.720215	0.5266	0.495557	0.55007	1.01585	0.963383	0.665894	0.633972	0.945791	0.634983	0.743342	0.592036	0.880542	0.876555	0.681474	0.778388	0.555402	0.635196	0.432269	0.580968	0.707313	0.165197	0.898818	0.426503	0.431612	0.681582	0.864082	0.681568	0.730584	0.900806	0.655394	0.682172	0.754161	0.79612	0.604442	0.82809	0.403958	0.972839
57		Ferulic acid hexose	Ferulic acid hex.1	0.822956	0.868182	1.88955	0.574239	0.505018	0.621458	0.765837	1.01129	1.13607	1.17177	0.690809	0.723471	0.765103	0.729729	0.589539	1.19485	1.70455	1.00374	0.866929	0.8864	1.43993	0.941245	0.748455	0.615681	1.39419	1.05251	0.541588	0.65232	0.798211	1.02705	0.632891	0.995829	0.747133	1.15423	1.05213	1.01292	0.619367	0.684299	0.840759	0.975504	0.810792	0.976383	1.02794	0.829273	1.14986	2.51494
58		Ferulic acid hexose	Ferulic acid hex.2	0.825069	0.776244	0.373158	0.758503	0.900027	0.288921	1.202	0.408664	1.40988	1.35255	1.15973	0.669035	0.8853	0.844955	0.877305	0.80286	5.57623	1.87009	0.622152	1.01907	1.25205	0.618605	0.605096	0.85606	1.19059	0.586556	0.944328	0.661191	0.494428	0.976498	1.07414	0.745847	2.1916	0.849157	1.09436	0.775887	0.522257	0.851653	0.406758	0.915589	0.674437	1.1529	0.593253	0.953573	1.42268	3.09542
59		Ferulic acid hexose	Ferulic acid hex.3	0.935911	1.43525	1.65953	0.66981	0.848756	0.36043	1.43209	0.391509	1.30292	1.48048	0.866484	1.20022	1.32536	1.12349	0.817601	0.910339	5.06683	1.10122	0.729169	1.32294	2.27386	0.719427	1.10134	1.10626	2.7093	1.162	0.594452	1.08899	1.35742	0.689008	1.55795	0.884217	0.738509	1.59973	1.1899	0.811292	0.991593	1.55059	0.557268	1.262	1.02599	1.70844	0.986068	1.46678	1.39136	3.24639
60		Sinapic acid hexose derivative	Sinapic acid hex. derivative1	2.07071	1.88251	2.22685	0.989599	1.132	0.679037	0.934416	0.747008	1.22864	1.79939	0.90769	1.40995	1.55564	0.629302	1.28022	1.18054	1.88993	2.36874	0.179522	1.53913	1.87974	1.80386	1.5705	1.56349	1.41321	1.32993	0.780144	0.769921	1.30194	1.01955	0.876844	2.06176	1.74293	1.77811	1.07941	1.30783	2.35039	1.86165	3.8535	1.17645	0.918708	2.67413	1.39916	2.05696	0.40678	1.50686
61		Sinapic acid hexose derivative	Sinapic acid hex. derivative2	0.0519887	0.404407	0.0942684	0.239017	0.121052	0.662214	0.185813	0.126537	0.548839	0.109213	0.210968	0.181586	0.433412	0.469437	0.221556	0.242625	0.722891	0.0734818	0.331259	0.129115	0.433891	0.106585	0.0992691	0.0172303	0.339203	1.0222	0.115359	0.292017	0.189099	0.0837132	0.205978	0.105861	0.336455	0.156146	0.559615	0.0032151	0.100653	0.378491	0.163774	0.316158	0.139293	0.418069	0.0555178	0.0855914	0.0644347	0.337117
62		Sinapic acid hexose derivative	Sinapic acid hex. derivative3	0.522145	0.344042	0.857569	0.40755	1.98475	0.819635	0.497089	0.467408	1.70261	0.193109	0.297513	0.637982	0.53607	0.465288	0.290841	0.839186	2.87817	0.348271	0.266171	0.732966	0.603741	0.678897	0.0955533	0.239284	0.321182	1.19336	0.926486	0.518823	1.79882	0.512208	1.10404	1.1993	0.741378	0.377447	0.76174	0.192706	0.263645	1.06595	0.664376	0.614822	0.300551	0.679993	0.402323	1.21804	0.746804	1.44615
63		Sinapic acid hexose derivative	Sinapic acid hex. derivative4	0.57344	0.241309	0.769235	0.121111	0.725263	0.755959	0.477362	0.667328	1.62295	0.164556	0.290921	0.467849	0.728702	0.893729	0.327523	1.35643	1.63401	0.176771	0.549961	0.737383	0.815448	0.836237	0.0938231	0.3604	0.697862	1.80155	1.00323	0.339357	1.03493	0.481192	0.914591	0.856144	0.587189	0.417223	0.966982	0.071514	0.466275	1.05127	1.10599	0.900034	0.169167	0.643212	0.163508	1.21874	0.367789	1.33708
64		m-Coumaric acid	m-Coumaric acid1	0.685996	0.718492	1.07312	0.545223	0.769454	0.637309	0.646765	0.76	0.775159	0.620396	0.545087	0.499774	0.908563	0.859558	0.669288	0.790563	1.12259	0.728653	0.73835	0.577917	0.627395	0.860082	0.567358	0.940133	0.541112	0.839394	0.765383	0.757637	0.521165	0.591004	0.996973	0.564596	0.553904	0.465115	0.594391	0.576242	0.380302	0.656914	0.430326	0.571408	0.532889	0.863288	0.462858	0.547558	0.442518	0.823405
65		m-Coumaric acid	m-Coumaric acid2	0.163118	0.550481	0.183022	0.327351	0.357025	0.145031	0.259644	0.533202	0.374745	0.381921	0.628615	0.507457	0.674251	0.615754	0.363652	0.470647	0.232194	0.243774	1.1393	0.427705	0.357892	0.308108	0.980637	0.370329	0.7448	0.484514	0.150129	0.680979	0.84894	0.058026	0.740109	0.135273	0.678895	0.790597	1.12059	0.618589	0.529433	0.598168	0.14505	0.360955	0.914174	0.34391	0.46401	0.211475	0.234838	0.292233
66		Cinnamic acid- hexo	Cinnamic acid hex.1	0.59976	0.833692	0.842528	0.523271	0.83326	0.291463	1.40114	0.302205	1.17485	1.32871	0.829741	0.944435	1.16094	0.946148	0.652141	0.743506	4.32443	1.02016	0.677642	0.904674	1.22625	0.645381	0.409445	1.18857	1.15747	0.739432	0.579311	2.60373	0.870787	0.582582	2.74445	0.679412	0.403233	0.812335	0.781321	0.464581	0.332597	2.25152	0.36987	1.12962	1.02448	1.25036	0.494142	2.0822	1.1392	10.0842
67		Cinnamic acid- hexo	Cinnamic acid hex.2	0.759632	0.877319	0.972343	0.841868	1.1481	0.251363	1.33658	0.193898	1.52621	1.40964	0.767605	1.45923	1.60994	1.12289	0.776547	0.319629	8.79496	0.978967	0.580692	1.23487	1.76881	0.578179	1.01739	1.02327	2.03941	1.08499	0.476571	1.00464	1.20181	0.535669	1.43776	0.745942	0.681526	1.72332	1.14147	0.68228	0.915909	1.60561	0.527366	1.33385	1.05695	1.84705	0.945893	1.61744	1.4812	3.36244
	BENZOIC ACID DERIVATIVES
68		Di-hydroxybenzoic acid hexose	Di-hydroxybenzoic acid hex.1	1.0349	2.8862	1.00552	0.891656	1.64478	1.07101	1.14179	2.47087	1.25254	1.65023	0.633378	0.605618	0.766253	0.824474	0.851621	1.0564	4.38866	1.40823	1.35947	1.46933	1.54491	0.758886	1.96535	1.94999	3.74569	1.99146	1.00648	0.858589	1.66112	0.600659	1.734	0.981216	1.03473	1.18528	0.752756	1.42474	0.97256	1.13429	1.38349	1.40346	0.841006	0.758157	1.48468	1.35447	2.45048	1.75023
69		Di-hydroxybenzoic acid hexose	Di-hydroxybenzoic acid hex.2	1.46258	1.39239	0.786212	0.466977	1.04272	0.806348	1.011	1.95377	1.10127	1.45059	0.706697	0.798281	0.89705	0.88947	1.35729	1.09474	4.75328	1.01497	0.8114	1.25837	2.05022	0.98058	1.38255	1.67714	1.87963	1.49075	0.627672	1.4743	1.65341	0.665313	1.23257	1.07071	0.963797	1.50114	1.35215	1.05809	1.10841	1.34752	1.02735	0.663048	1.18194	0.722956	2.04866	1.50051	2.25055	1.23454
70		Di-hydroxy methyl benzoic acid hexose	Di-hydroxy methyl benzoic acid hex.1	1.11952	1.43827	1.35832	0.543441	0.752035	0.680982	0.871611	0.854965	0.825948	0.820001	0.788457	0.656166	1.44518	0.956202	0.977955	1.05354	1.08007	1.21446	0.895099	1.01849	1.70649	1.05575	0.976675	1.14583	0.766042	0.803181	0.644535	0.599222	0.966558	1.03464	0.493587	0.405555	0.595036	0.946243	0.689125	0.765322	0.517624	0.595451	0.849856	0.811883	0.419913	0.805887	0.800097	0.658683	0.674535	0.977535
71		Di-hydroxy methyl benzoic acid hexose	Di-hydroxy methyl benzoic acid hex.2	1.47663	0.939522	1.2298	0.619572	1.18046	1.43815	0.917391	1.07774	1.49966	2.10191	0.727908	0.686801	1.43752	1.40392	1.02849	0.94736	0.926647	1.43097	1.7663	0.649054	0.958619	0.720921	0.598453	0.637061	0.703068	1.78134	1.26886	0.365481	0.840099	1.09336	0.646581	1.14771	1.07402	1.35574	0.970164	1.85777	1.03348	0.886802	1.39982	1.61417	1.12837	1.16857	0.740473	1.23005	0.388229	1.05437
72		Di-hydroxy methyl benzoic acid hexose	Di-hydroxy methyl benzoic acid hex.3	0.919033	0.406865	1.35736	0.466141	0.752801	0.909828	0.799128	1.45397	1.28021	1.28914	1.12714	0.584124	0.892405	0.840421	0.433919	1.03245	0.950995	0.947842	0.978523	0.821141	0.813896	0.644739	0.442607	0.43289	0.987589	0.622833	0.512982	0.385459	0.419063	0.876845	0.267911	0.626722	1.03306	0.679023	0.692326	0.576996	0.23137	0.414019	0.701138	0.667012	0.420339	1.19683	0.361538	0.274268	0.805132	0.642192
73		1-O-protocatechuyl-beta-xylose	1-O-protocatechuyl-beta-xylose	1.03729	1.80282	0.926929	0.930278	2.42878	1.22801	1.04539	2.61123	1.29332	1.6133	0.710319	0.751265	0.789734	0.874945	1.18817	1.45983	3.13204	1.41431	1.40026	1.84914	2.02945	1.05787	2.36858	1.53313	3.25961	1.87426	0.863801	1.23332	2.04696	0.948121	2.01369	1.33898	1.54946	1.43679	0.940018	0.887655	0.781495	0.954261	1.28552	0.87279	1.11003	1.05494	1.75047	0.742015	0.686655	1.28291
	TERPENOID DERIVATIVES
74		Triterpenoid-hexose	Triterpenoid-hex.1	1.0819	2.25556	0.388659	0.962335	0.727714	0.687707	0.887732	0.925696	0.721934	0.453492	0.473589	0.617538	0.998981	0.760855	0.70462	0.819206	3.7033	3.02137	1.30512	2.23668	1.85552	0.955765	2.01678	0.932821	2.1661	1.81346	1.02118	0.608682	1.10841	0.618549	0.908894	0.74296	1.25745	0.965755	1.7107	0.761742	0.886318	1.1905	0.873704	0.463857	0.80158	0.478101	0.540226	0.923243	0.948917	0.631511
75		Triterpenoid-hexose	Triterpenoid-hex.2	0.891144	1.34918	0.610825	0.638815	0.543694	0.744381	0.897191	1.20769	0.826853	0.506663	0.398436	0.423108	0.632792	0.3847	0.695237	0.519875	2.01294	1.45515	0.74609	1.08275	1.30836	0.579555	1.15075	1.38801	1.27749	0.905554	0.659635	0.271359	0.561958	0.465127	0.407994	0.492751	0.895443	0.654327	0.933162	0.651322	0.633169	0.668388	0.853959	0.382472	0.746525	0.40148	0.421335	0.430229	0.543114	0.463378
76		Triterpenoid-hexose	Triterpenoid-hex.3	0.989698	0.719694	0.578989	0.639297	0.808814	0.554564	0.467127	1.01738	0.540296	0.561397	0.69825	0.79811	0.850753	0.816052	0.65845	0.659939	1.85323	1.05445	0.514406	0.789512	1.75618	0.91507	0.770299	0.813903	1.46124	0.529167	0.552448	1.00562	0.940806	0.734756	0.943067	0.605367	0.656944	0.798247	0.970228	0.633105	0.653648	0.759388	0.973448	0.401044	0.524958	0.52958	0.621769	0.752469	0.636291	0.598309
77		Sesquiterpenoid hexose	Sesquiterpenoid hex.1	0.684607	1.16139	0.923187	0.430809	0.531492	0.646064	1.68129	1.12462	1.5917	1.29593	0.573433	0.609448	0.36424	0.426508	0.383943	0.772847	5.79189	0.879776	0.38451	0.49064	1.69734	0.992498	0.990737	0.575142	1.35791	0.989503	0.722022	0.368285	1.18047	0.596786	1.03157	0.459468	1.19261	0.759989	1.04152	0.521961	0.713827	1.0762	0.465922	0.432051	0.720636	0.934119	0.995086	0.558061	0.858809	0.824928
78		Sesquiterpenoid hexose	Sesquiterpenoid hex.2	0.358585	0.630939	0.558557	0.496717	0.622135	0.486891	0.795732	0.574275	0.734639	0.544278	0.549141	0.515396	0.475836	0.452667	0.313286	0.726207	1.73804	0.697935	0.408907	0.756991	0.783031	0.437112	0.508194	0.566853	2.17414	0.6929	0.792615	0.42663	0.664198	0.446032	0.887389	0.595006	0.897113	0.547328	0.66678	0.588521	0.532161	0.658968	0.413258	0.396079	0.413404	0.565705	0.798591	0.553132	0.562204	0.451693
[truncated: 47 more columns]

## Sheet: season 2014
	Supplementary Table S1. Secondary metabolites profiling of '232' x '1392' F1 population for the harvest 2014. Values are relativized to the '1392' parental values.
		Metabolite	Metabolite	232	93-01	93-02	93-03	93-04	93-06	93-07	93-08	93-09	93-10	93-11	93-12	93-13	93-14	93-15	93-16	93-17	93-18	93-19	93-20	93-21	93-22	93-23	93-24	93-26	93-27	93-28	93-29	93-30	93-31	93-32	93-33	93-34	93-35	93-36	93-37	93-38	93-39	93-40	93-41	93-42	93-43	93-44	93-45	93-46	93-47
	PROCYANIDINS
1		Procyanidin dimer	Procyanidin dimer1	2.01972	0.8099	1.11628	1.39612	1.06882	1.67987	1.16836	1.3373	1.4237	2.40433	0.859883	2.05753	2.17531	1.38662	1.52355	0.845234	0.683165	1.09409	0.883449	1.13582	1.05875	1.09813	1.04742	0.842685	1.00966	1.07841	1.14445	0.832619	1.3428	1.18047	0.905657	1.21107	1.10966	1.15842	1.30211	1.12754	2.81208	1.77644	1.23106	1.69281	1.53523	1.34558	1.16931	0.786417	1.49417	0.843415
2		Procyanidin dimer	Procyanidin dimer2	1.53993	1.11053	1.10328	1.27727	1.36841	1.67062	1.05265	1.71986	1.32099	2.32757	0.82942	3.61247	1.88902	1.38318	1.62154	0.764736	0.807837	0.888514	0.732077	1.46272	1.19647	0.987491	0.998808	0.799994	0.681988	1.13029	0.974088	0.688973	1.35444	1.03255	0.717247	1.13707	0.81469	1.06592	1.33851	0.887385	3.36028	2.30921	1.04417	1.10467	1.21169	0.93622	1.0162	0.485632	1.33707	0.804148
3		Procyanidin dimer	Procyanidin dimer3	1.69189	0.933178	1.21296	1.41789	1.23412	1.43849	1.2488	1.51393	1.17902	2.10535	0.93477	2.67575	1.78536	1.44298	1.35242	0.795112	0.749572	0.893819	0.801243	1.20914	1.17354	1.09461	0.975515	0.912925	0.845734	0.979525	0.909835	0.879571	1.18605	0.894208	0.831107	1.17708	0.82918	1.08355	1.3485	1.02269	2.77755	1.84554	1.05866	1.36503	1.48112	1.09242	1.16251	0.637778	1.28585	0.618764
4		Procyanidin trimer	Procyanidin trimer1	1.98801	0.879758	1.37523	1.60023	1.26136	1.92085	1.2047	1.51973	1.54721	2.35206	0.980585	2.24207	2.07147	1.35808	1.67211	0.977473	0.767238	1.18247	0.793048	1.34506	1.18315	1.1418	0.984807	0.957986	0.966696	1.24345	1.22571	0.955402	1.4493	1.40552	0.939549	1.04607	1.16756	1.06983	1.44088	1.21398	2.87285	1.97652	1.46578	1.53234	1.57115	1.37416	1.20385	0.718357	1.54436	0.95504
5		Procyanidin trimer	Procyanidin trimer2	1.46087	1.38877	1.12036	1.33624	1.5464	1.70372	1.05308	1.77663	1.20874	2.25758	0.917412	3.50221	1.73136	1.46711	1.65854	0.71433	0.948946	0.789088	0.784927	1.65608	1.2316	1.12963	0.950461	0.887761	0.666871	1.2191	1.06984	0.717367	1.40082	1.1326	0.758724	1.06054	0.74316	1.33273	1.41502	0.80462	3.13987	2.40127	1.10796	1.08706	1.23123	0.873476	0.975932	0.442568	1.20297	0.809193
6		Procyanidin trimer	Procyanidin trimer3	2.03163	1.01522	1.24082	1.4024	1.08575	1.62453	1.30841	1.47199	1.1661	1.73369	0.919179	2.3942	2.23157	1.49374	1.60962	0.866673	0.656841	0.929902	0.953459	1.31435	1.11672	1.20899	1.03218	0.914713	1.06132	1.05219	1.13713	0.940594	1.33405	1.1369	0.89787	1.07344	0.950031	1.08192	1.32542	1.19462	2.65938	1.80084	1.18446	1.70657	1.523	1.21208	1.23189	0.753644	1.19158	0.632034
7		Procyanidin trimer	Procyanidin trimer4	1.49451	0.668317	1.06515	1.07735	1.12626	1.18103	0.991224	1.2941	1.31741	1.9799	0.83484	2.23804	1.93248	1.40071	1.24817	0.755557	0.617393	0.987342	0.779813	1.01631	1.07431	1.0519	0.957576	0.935818	0.905242	0.823582	0.638112	0.696427	1.19892	0.805985	0.78092	0.811793	0.913567	0.947561	0.765601	0.946125	2.80801	1.75181	1.18385	1.53138	1.47487	1.41387	1.00147	0.610641	1.1773	0.694944
8		Procyanidin tetramer	Procyanidin tetramer1	2.58017	0.715969	1.53767	3.08643	1.58695	NA	1.31481	1.75415	1.89288	NA	1.08033	5.10965	NA	1.95989	NA	0.988509	NA	1.27924	NA	NA	1.27902	1.2807	0.916825	1.05181	1.2612	1.21432	1.17063	0.924796	1.76607	1.28906	1.19432	0	1.95999	1.21237	2.66597	1.6373	3.53438	2.70678	1.70967	2.10499	2.04444	0.818078	0.776558	0.92227	2.69641	0.825444
9		Procyanidin tetramer	Procyanidin tetramer2	2.12815	1.11737	1.43312	2.1388	1.47537	2.25655	1.40228	1.54835	1.6892	1.91272	1.12763	3.40811	2.48684	1.52	1.9532	0.995976	0.677268	1.0479	0.944288	1.6731	1.41674	1.39178	0.998456	1.09837	0.822599	1.25017	1.30468	0.599049	1.53979	1.28881	0.872541	0.848433	0.967692	1.02361	1.48008	1.17493	3.17935	2.27736	1.36093	1.49416	1.61534	1.34018	1.21424	0.583363	1.85695	0.776865
10		Procyanidin tetramer	Procyanidin tetramer3	1.7497	0.757758	1.12636	1.16514	0.888408	1.04694	1.31137	1.16462	1.14269	1.49135	0.69306	1.99657	2.24378	1.34636	1.09041	0.786698	0.553013	0.907134	0.987042	0.937882	1.04369	1.18575	1.07884	0.783084	1.12872	0.941367	0.895173	0.788765	1.4106	0.934126	0.885727	0.845636	0.910609	1.11542	1.77557	1.17098	2.82437	1.93841	1.19387	1.93072	1.76699	1.46637	1.25287	0.799367	0.939112	0.58362
11		Procyanidin tetramer	Procyanidin tetramer4	1.21845	1.55824	0.953303	1.21235	1.40538	1.47133	1.02961	1.58863	0.988012	2.22376	0.726989	4.70157	1.91451	1.67486	1.95918	0.602306	0.946438	0.659437	0.674629	1.85822	1.20062	1.05232	0.906725	0.567957	0.557152	1.06013	0.885924	0.377763	1.32612	0.80737	0.548777	0.766421	0.635974	1.5295	2.24868	0.674306	4.74548	3.37839	0.864053	1.05128	1.26278	0.8247	1.03728	0.24241	0.95452	0.777785
	PROPELARGONIDINS
12		Propelargonidin dimer	Propelargonidin dimer1	1.46165	0.666775	1.35238	0.854756	1.3654	2.0393	1.0725	2.3823	1.31398	2.63691	0.968798	1.66079	2.14363	1.35368	1.34116	1.04987	0.956198	0.84249	0.701564	1.11924	1.27881	0.87792	0.969344	0.651433	0.854882	1.00866	1.15975	0.96531	1.00454	1.34269	0.5247	1.17913	1.28176	1.04023	0.822719	0.962658	1.94862	2.29235	1.02215	0.953605	0.905673	0.894333	1.0649	0.644096	1.44476	1.01487
13		Propelargonidin dimer	Propelargonidin dimer2	0.580953	1.46324	1.5585	0.558428	0.848713	2.75646	0.361899	1.74034	0	1.83404	0.905718	2.03258	2.1174	1.91393	1.76035	0.788498	0.744311	2.63966	0.755925	1.13424	0.820279	0.834701	1.52206	0.653434	0.378903	1.00909	2.29099	0.880189	1.05081	1.1493	0.433079	1.52486	0.458838	0.649712	0.880915	0.883027	2.45731	2.42056	0.831404	0.916725	0.543032	0.786766	0.592098	0.321488	1.9975	0.688144
14		Propelargonidin dimer	Propelargonidin dimer3	0.836871	0.341655	1.53764	0.517389	0.68607	3.50019	0.00277451	0.358945	0.992263	1.89139	0.855392	3.22777	1.80513	1.00111	2.93251	1.45223	0.001849	0.946819	0	0.758907	0.352139	0.605406	0.810895	0.290771	0.572627	1.24337	0.435283	0.530571	1.76083	0.519832	0.855065	1.11195	0.847244	2.45029	1.06839	0.16823	3.0018	1.68589	1.19164	0.831815	0.2797	0.569908	0.25676	0.275061	1.94983	2.43675
15		Propelargonidin dimer	Propelargonidin dimer4	1.2178	0.610044	1.42241	1.04144	1.46388	2.1709	1.08227	2.50798	1.34002	2.65613	0.893792	1.4439	1.43683	1.1126	0.776547	1.07479	1.26939	0.821687	0.53538	1.40277	1.29492	0.694998	0.531797	0.573658	0.893874	0.96024	0.933815	0.855627	0.887229	1.34219	0.560435	0.956336	1.10995	1.07423	0.65042	0.896701	1.65623	1.06371	0.895355	0.789346	0.511238	0.797662	0.771574	0.426401	1.35844	0.970795
16		Propelargonidin trimer	Propelargonidin trimer1	1.55626	0.535274	1.41896	1.00113	1.62868	1.81137	0.989358	2.17534	1.65135	2.48094	0.914964	1.63515	1.79338	1.1721	1.10406	0.974442	1.21633	0.965578	0.691629	1.35512	1.1487	0.965884	0.957361	0.721468	0.745852	1.1167	0.766644	0.831597	1.18411	1.36039	0.646992	0.926616	1.57664	0.99545	0.727914	1.15403	1.84421	1.1802	1.23626	0.939062	0.869328	0.891607	1.06912	0.519245	1.04311	1.44801
17		Propelargonidin trimer	Propelargonidin trimer2	2.27699	NA	NA	1.70525	NA	0	3.93393	NA	1.44804	2.1725	NA	1.9393	3.34714	NA	2.16123	NA	0	0.388613	1.3878	0	NA	NA	0.540491	NA	0	1.40498	1.68898	NA	1.55672	0.611834	0.829983	1.91509	0.829071	4.32548	0.340425	2.80746	1.94578	1.53446	1.26924	1.42439	2.3503	1.22877	1.7895	0.661751	2.42414	0
18		Propelargonidin trimer	Propelargonidin trimer3	1.27332	1.66663	1.19027	1.52203	1.68221	0	0.683131	2.83806	1.44804	2.71816	1.20826	1.86514	2.44797	2.92239	2.39126	0.190796	1.6536	0.388613	0.280622	2.28909	1.04142	1.34785	0.540491	1.17597	0	1.40498	1.68898	0.72431	1.55672	0.611834	0.829983	1.91509	0.829071	4.32548	0.894992	0.372054	2.93942	1.77926	1.26924	1.42439	0.815268	1.41345	0.738683	0.661751	1.3559	0
19		Propelargonidin trimer	Propelargonidin trimer4	2.22615	1.22756	1.5212	1.80309	1.24551	2.20707	1.58875	2.02115	1.6322	2.30706	0.962464	1.17316	1.82706	1.27712	1.49782	1.07419	1.01406	1.39445	0.829409	1.47942	1.41545	1.09127	1.11463	0.7944	1.57094	1.24111	1.74936	1.02771	1.19297	1.62655	0.914383	1.46598	1.62551	1.5358	0.827253	1.75499	2.1958	1.2927	1.2759	1.32428	1.68874	1.79952	1.65314	0.783239	1.14851	1.17167
20		Propelargonidin trimer	Propelargonidin trimer5	2.35137	0.408892	2.08403	1.48517	1.90946	1.52087	1.50352	3.38159	1.61775	2.8417	1.13217	1.59669	1.76709	1.471	0.546251	1.37445	1.1862	1.47141	0.747126	1.63639	1.68449	1.05203	1.21752	0.409983	1.44946	1.11929	0.435017	1.53019	0.96799	1.54289	0.618325	1.42926	1.79127	1.34437	0.599047	1.47999	1.65203	1.04329	1.30774	1.2542	0.880507	1.19778	1.16657	0.80336	1.14887	1.08286
21		Propelargonidin trimer	Propelargonidin trimer6	1.57127	0.494267	1.64072	1.2444	1.84682	2.00489	1.10644	3.15936	1.35142	2.91621	1.00078	1.26869	1.27898	1.07119	0.644221	0.984936	1.5578	1.15644	0.678551	1.92103	1.51832	0.887018	0.910606	0.702034	0.876724	1.34953	0.59855	0.892737	0.981771	1.73684	0.572218	1.34468	1.34618	1.06405	0.827219	1.14007	2.00311	1.18273	1.37968	0.701039	0.780161	1.00731	1.20483	0.329452	1.00893	1.44724
	FLAVAN 3-OLS
22		(Epi)catechin	(Epi)catechin	1.59196	1.05623	1.01571	1.16716	1.20696	1.74311	1.01243	1.79187	1.20165	2.30672	0.819718	3.28244	2.15748	1.65065	1.62092	0.795786	0.864893	0.75307	0.821229	1.48326	1.13191	0.96699	1.04132	0.70791	0.754371	1.02736	1.36439	0.752678	1.4356	0.992853	0.742334	2.05749	0.812208	0.729661	1.09724	0.840725	2.78744	2.04353	1.05314	1.29157	1.2203	0.910647	1.04215	0.572352	1.3029	0.694182
23		(Epi)afzelechin or phloretin hexose	(Epi)afzelechin1	0.229342	0.351447	0.446346	0.444367	0.333654	1.31421	0.548747	0.521945	1.12379	1.00505	0.396267	0.826929	0.91147	0.723059	0.357021	0.560075	1.35453	0.306535	0.276786	0.248705	0.641209	0.180813	0.606771	0.178243	0.395373	0.422904	0.415507	0.426472	0.224275	0.383524	0.391355	0.270474	1.00877	0.448055	0.391438	0.204935	1.04153	0.523358	0.516313	0.759467	0.451873	0.83806	0.221479	0.168967	0.496421	0.621848
24		(Epi)afzelechin or phloretin hexose	(Epi)afzelechin2	1.00984	0.33953	1.44671	0.744315	1.42394	2.21379	0.489369	2.28584	1.5276	0.814174	0.609471	0.761295	1.59473	1.5583	0.592867	1.32435	2.66725	1.34978	0.442355	1.14612	0.706722	0.628841	0.487959	0.598891	0.741983	0.543693	1.3107	0.558566	1.55189	1.8125	0.422078	2.18975	2.07841	1.1406	0.566939	0.753666	0.748753	0.35566	0.926351	2.02029	1.05053	0.998509	1.06147	0.6442	2.3211	1.97095
25		(Epi)afzelechin or phloretin hexose	(Epi)afzelechin3	1.4572	0	1.2264	0.685696	1.16844	3.3272	0.779565	2.4485	1.30662	1.09433	0.400207	0.877963	2.2732	1.80615	0.593759	1.48461	1.82822	1.41675	0.597236	1.08938	0.747154	0.578898	0.601951	0.81266	0.918493	0.827577	1.65775	0.401812	0.88769	2.19321	0.235878	1.5852	2.43094	0.901978	0.262855	0.682537	1.2839	0.433395	1.36058	2.34592	0.513497	2.07698	0.709296	0.473622	1.7745	1.68713
26		Epicatechin glucuronide	Epicatechin glucuronide1	0.293363	0.4141	0.062369	0.238422	0.473063	0.39967	0.150108	0.241635	0.0479117	0.117616	0.259228	0.319071	0.70631	0.671977	0.252414	0.805317	0.59901	1.08751	0.196305	1.27648	0.808052	0.105041	1.73951	0.269282	0.157468	0.305955	0.320824	0.451777	0.344742	0.280088	0.391476	0.386291	1.94154	0.0909797	0.676195	0.82556	0.886375	0.434771	0.116658	0.627318	0.759547	0.796368	0.364475	0.0580096	0.437045	0.21111
27		Epicatechin glucuronide	Epicatechin glucuronide2	0.347747	0.579696	0.0952632	0.309919	0.526103	0.294623	0.259918	0.404982	0.139076	0.0408139	0.30797	0.402815	0.770011	0.618201	0.341824	1.27176	0.499961	1.22745	0.237475	1.06207	0.725321	0.108919	1.74053	0.237737	0.175353	0.349938	0.36216	0.479538	0.514181	0.324773	0.607948	0.479232	1.88743	0.120495	0.873497	1.38054	0.814206	0.405025	0.128949	0.57018	0.80775	0.765677	0.490702	0.0454877	0.703677	0.239762
	FLAVONOLS, FLAVANOLS
28		Kaempferol-hexose	Kaempferol-hex.1	0.324546	0.504797	0.192892	0.224364	0.556015	0.303516	0.222135	0.39047	0.1626	0.108298	0.446461	0.352634	0.734395	0.644614	0.402328	1.17252	0.578884	1.11721	0.259044	1.10345	0.703402	0.144766	1.53798	0.222022	0.170828	0.351525	0.320929	0.484549	0.601291	0.325325	0.514928	0.497307	1.8643	0.151816	0.740473	0.929512	1.08878	0.472736	0.201143	0.659755	0.850784	0.847019	0.439217	0.0787915	0.492913	0.455865
29		Kaempferol-hexose	Kaempferol-hex.2	0.122009	0.93289	1.402	0.0519007	0.18682	1.95695	0.116149	0.327187	0.508402	0.967792	0.530469	0.96103	0.824211	1.06169	1.33111	0.757731	0.203303	1.11006	0.147396	0.325219	0.43593	0.285001	0.215624	0.431127	0.0740742	0.551522	2.41859	0.619993	0.416569	1.29239	0.433933	1.47348	0.185331	0.550802	0.805182	0.105829	1.19083	0.473191	0.581863	0.396711	0.0866514	1.04348	0.127205	0.0421699	2.0934	0.701439
30		Kaempferol-hexose	Kaempferol-hex.3	1.66836	1.09076	1.25458	0.765876	1.13107	0.920684	1.08556	1.70245	2.16316	1.60818	0.69233	1.05679	1.04825	0.60124	1.39438	1.16399	1.65671	1.83026	0.874674	1.16725	0.947235	0.541119	0.819816	0.460144	1.08306	0.860269	0.3051	0.483933	1.10518	1.07488	1.37094	1.18984	2.33148	2.09055	1.07928	1.74549	2.27827	0.746049	1.22406	1.26691	1.85091	2.80915	1.34726	1.60102	1.58293	1.8925
31		Kaempferol-glucuronide	Kaempferol-glucuronide1	0.990773	0.267435	0.534812	0.460392	0.5978	0.901133	0.757937	0.961557	1.1995	0.980003	0.39479	1.223	1.20137	0.69805	0.875542	0.725498	1.66518	1.63286	1.30946	0.971535	0.784278	0.397137	1.27807	1.27977	0.925175	0.600286	0.214084	0.236041	0.581667	0.608763	0.994251	1.39408	2.23298	1.04772	0.669525	1.62458	2.27786	1.15119	0.988663	1.34863	1.80465	1.71539	1.05114	0.671706	1.50869	2.78277
32		Quercitin-glucuronide	Quercitin-glucuronide	1.46204	0.429939	0.492187	0.278121	0.457847	0.741076	0.96108	0.568106	0.741415	0.782731	0.430861	0.870291	1.61472	1.106	2.68666	1.00048	1.72857	1.4943	1.28132	2.57708	0.372174	0.487436	1.05343	0.585689	0.928039	0.705296	0.38276	0.295347	1.09041	0.552104	1.00443	0.718663	1.15602	1.42578	1.15372	1.99621	3.20687	1.51123	0.609785	1.87424	1.7636	1.93327	0.200853	0.494076	3.23572	2.42014
33		Isorhamnetin glucuronide	Isorhamnetin glucuronide	1.87498	0.633358	1.33177	0.907474	1.0328	0.963854	0.975409	0.32242	0.437463	0.413904	1.16608	2.74722	0.621193	0.750885	1.61222	0.68052	2.44191	5.02485	0.398146	3.55367	3.3299	0.604666	1.38297	0.799045	0.318232	0.433163	0.456961	1.22022	1.762	0.247496	1.51425	0.348648	1.0948	1.04554	0.554345	1.5306	3.27208	1.7256	1.07975	0.466963	1.25535	0.380512	1.02519	1.35374	5.73413	5.19534
34		Quercitin hexose	Quercetin hex.	0.811039	0.0837541	0.0451345	0.404096	0.166314	0.475021	0.355253	0.119935	0.407891	0.447784	0.169678	0.895254	0.920073	0.139328	0.884675	0.369687	1.02196	1.06087	0.444108	1.42883	0.1731	0.0647403	1.19972	0.0997273	0.542452	0.545658	0.20411	0.140302	0.507296	0.383773	0.654641	0.676093	2.12766	0.713032	0.902526	1.37204	1.70428	0.812836	0.463218	0.89779	0.435997	0.863699	0.804351	0.248446	2.83615	0.646136
35		Kaempferol malonylhexose	Kaempferol malonylhex.	3.32547	1.5827	1.52159	1.00957	2.48767	1.36663	0.697129	2.64629	9.2075	0.873689	1.22252	1.53211	1.426	1.03636	2.32329	1.39538	1.56116	3.9193	1.11259	2.38677	0.770586	1.11838	0.833053	0.779578	1.6938	1.12604	0.757485	1.23236	1.89708	1.90355	3.78923	4.6747	4.96488	4.77628	2.10651	5.97563	3.09711	0.725417	1.80812	1.33929	2.45971	3.61504	2.53777	2.01497	1.11786	2.7806
36		Kaempferol coumaroyl hexose	Kaempferol coumaroyl hex.	0.799252	0.252661	0.777462	0.519856	0.665832	0.821608	0.730843	1.12328	1.05168	1.30835	0.394848	0.607739	0.776582	0.728797	0.340444	0.916957	2.76081	0.937359	0.542207	0.786759	0.799055	0.271011	0.846198	0.448068	0.705268	0.47439	0.159116	0.733172	0.601659	0.740316	0.419436	0.824473	1.48321	0.99849	0.618592	1.22311	1.2297	0.550418	0.887412	0.822782	0.903607	1.56084	0.913052	1.22271	1.46471	1.40435
37		Kaempferol acetylhexose	Kaempferol acetylhex.	1.28655	0	0.00824747	0.903742	0.00943666	0.717366	1.50225	0.0203558	0.815473	3.29817	0.0165828	1.04371	0.887515	0.00566564	0.267454	0.00756476	2.27084	0.548572	0.549831	0.34855	0.0203278	0.00471595	0.65746	0.00832533	3.85737	0.972736	0	0.00663121	0	1.0998	0.384583	1.10914	1.8854	4.04096	0.514725	2.78895	3.12933	0.729551	2.72481	0.254858	2.55079	2.58352	2.09779	1.51893	0.88315	0.213977
38		Quercetin-acetylhexose	Quercetin acetylhex.	0.355734	0	0	0.426302	0.456897	0.616294	0.313755	0	0	0.140029	0	0.640334	0.77663	0.561323	0.333202	1.05869	1.1059	0	0	0.774982	0.886061	0	1.10844	0	NA	NA	NA	0.844297	NA	NA	NA	NA	NA	NA	0.684565	2.83308	3.1813	0.493674	NA	NA	1.99663	0.562133	0.731723	NA	1.13216	NA
39		Rutin	Rutin1	0.822541	0.595918	1.01966	0.467932	0.515849	1.04125	0.70138	0.735054	0.748491	0.892638	0.47117	0.676969	0.778602	0.519353	0.869907	0.766317	1.07649	1.03321	0.888915	0.519734	0.597442	0.441144	1.22222	0.64864	1.20108	0.621204	0.234092	0.608922	0.835431	0.549103	0.49674	1.21168	1.26067	1.61043	0.600484	1.51815	1.16127	0.503467	0.759117	0.838659	0.601314	1.25441	1.24447	0.521389	1.31991	1.45881
40		Rutin	Rutin2	0.458232	0.0732996	0.0103848	0.40933	0.114993	0.401111	0.51322	0.057692	0.365554	0.214697	0.0914963	0.516036	0.78215	0.105358	0.554246	0.357178	1.08683	0.769044	0.253865	1.13723	0.113469	0.0182162	1.2823	0.0382777	0.451031	0.405897	0.208826	0.253693	0.452033	0.344467	0.484778	0.384343	1.43403	0.377831	1.03964	1.2684	1.3456	0.727232	0.182606	0.477729	0.391615	0.564063	0.553095	0.216746	2.78912	0.434784
41		Kaempferol hexose glucuronide	Kaempferol hex. glucuronide	1.05551	1.11531	0.622821	0.712422	0.757208	0.785856	1.09994	0.545134	0.833365	0.54606	0.432396	1.00592	1.92878	2.09555	3.72244	1.22043	1.22059	0.962317	2.24224	0.631113	0.741257	0.437256	2.56966	0.793076	1.05947	1.12361	0.940812	0.495072	1.0772	0.243738	0.893093	0.54565	1.47351	1.52225	2.34921	3.12956	3.85498	1.40284	0.58084	2.12865	1.22698	1.86091	1.56328	0.522141	2.11125	2.29216
42		Kaempferol pentose hexose glucuronide	Kaempferol pentose hex. glucuronide2	0.540882	0.832382	0.758037	0.462809	0.997619	0.27389	0	0.522006	0.314746	1.5812	1.32159	2.1525	0.885688	0.82121	0.177336	0.400822	0.117461	0.136021	0	1.49728	0.624382	0.604829	0.244558	0.104923	0.33941	0	0.878509	0	0.701118	1.64425	0.427119	0	0	4.01366	0.0822086	0.197452	2.59687	0.472673	0.800974	1.15355	1.03396	0.77141	0.546819	0	0	1.03156
43		Quercetin malonylhexose	Quercetin malonylhex.	1.92944	0	0	0.487079	0.009079	1.09773	0.363119	0.0079526	NA	0	0.0118133	1.63606	1.73706	0.0173901	3.57547	0.00654244	1.94709	NA	1.32074	2.99867	0.00441686	0.00252371	NA	0	0	0	0	0.00847841	0.676812	0	1.28172	3.04337	5.01444	1.69775	0.657515	5.41523	1.21633	0.503649	0	1.27188	2.58884	1.21737	0.831452	1.80335	1.90678	1.55532
	FLAVONES
44		Diosmetin acetylhexoside	Diosmetin acetylhex.	0.895204	0	2.25111	0.621024	1.09342	3.13079	0.350344	1.73455	NA	0.618015	0	0.638873	2.22241	1.17782	0	1.81244	4.2894	NA	0	1.53471	0	0	NA	0	0.375029	0	0.618005	0	1.59396	1.96347	0	2.35199	2.30993	1.28403	0.294132	0.960314	0.34123	0	0.574508	2.22775	0.870812	0.850126	0.924401	0	3.26371	2.10698
	FLAVANONES
45		Eriodictyol hexose	Eriodictyol hex.1	0.961548	0.22684	1.12567	0.568201	0.93861	1.05217	0.893704	1.91984	1.2113	1.86626	0.731476	0.667007	0.988309	0.674461	0.28184	1.29658	1.53512	0.935965	0.851427	1.46151	1.0315	0.680581	1.1095	0.624143	1.65869	0.558448	0.631381	0.770301	0.711571	0.911825	0.487145	1.47608	1.84484	1.44944	0.637916	1.07085	1.01485	0.381623	1.1357	1.16939	0.827768	3.03409	1.05619	0.539496	1.35055	1.33608
46		Eriodictyol hexose	Eriodictyol hex.2	0.9225	0.361851	1.10862	0.585875	0.781754	1.61899	0.824693	1.94138	1.0985	2.76463	0.606348	0.628314	1.22345	0.628161	0.218977	1.20923	1.89926	1.10739	1.47212	2.02416	0.865802	0.580248	0.984413	0.500236	1.4859	0.631482	0.529612	0.688877	0.648241	0.917484	0.47944	1.12552	1.68962	1.77593	0.767183	1.20732	0.90241	0.400304	0.989966	0.976904	0.766806	2.80527	1.05149	0.46874	1.4297	1.2587
47		Naringenin chalcone hexose	Naringenin chalcone hex.	0.942291	0.461532	0.955806	0.698091	0.621083	0.900616	0.72781	1.44229	1.09593	1.15147	0.850692	0.781997	0.844646	0.803217	0.516471	1.18681	0.978466	1.13385	0.50537	0.732829	0.730543	0.718813	1.28625	0.69261	1.21811	0.494853	0.32556	0.852447	0.561206	0.708554	0.708815	1.48817	1.2364	2.17992	0.510482	0.958163	1.25834	0.600028	1.11181	0.784332	0.573217	1.68816	0.889151	0.468621	1.0341	1.29544
	ANTHOCYANINS
48		Cyanidin hexose	Cyanidin hex.	0.453436	0.452823	0.13427	0.317464	0.600844	0.437429	0.41418	0.380317	0.1351	0.129377	0.484776	0.500447	0.788237	0.731747	0.455461	1.03262	0.681448	1.27633	0.28648	1.28027	1.19291	0.125934	1.8187	0.210645	0.171639	0.333387	0.365953	0.536986	0.560996	0.319103	0.607693	0.484848	1.80711	0.131093	0.85558	1.29268	1.23207	0.460192	0.184834	0.666854	0.796949	0.737864	0.483789	0.056901	0.79382	0.27451
49		Pelargonidin hexose	Pelargonidin hex.	0.872396	0.464939	1.01528	0.771235	0.810079	1.09461	0.908471	1.41543	1.04792	1.41055	0.901051	1.07847	0.983765	0.705578	0.579996	1.1214	1.14965	1.02471	0.866296	1.12985	0.894462	0.606474	0.904964	0.59813	1.28328	0.661997	0.596162	0.708853	0.702051	0.922396	0.560735	1.3303	1.41543	1.20026	0.823533	1.084	1.01092	0.609076	0.967774	0.967115	0.892814	1.88544	1.01973	0.495709	1.28963	1.13842
50		Perlargonidin malonyl hexose	Pelargonidin malonylhex.	1.45227	0.0351023	0.202477	0.406975	0.107432	3.51465	0.640239	0.760051	2.90506	2.98432	0.303479	1.68336	2.10305	0.116759	1.00241	0.179602	1.45856	4.0121	1.72454	1.59529	0.168993	0.179242	2.41617	0.0713522	4.68229	1.35794	0.276433	0.091388	2.11192	0.74158	0.789197	5.39661	4.04733	5.58965	0.600967	2.91391	1.48915	0.764566	1.24504	0.964425	2.28809	4.05032	2.1492	1.23134	1.5253	4.09828
51		Pelargonidin rutinose	Pelargonidin rutinose	0.548333	0.457359	0.47002	1.00926	0.510637	1.01367	0.779063	0.694877	0.772435	0.797702	0.592758	0.724689	0.788731	0.468072	0.420241	0.765214	1.06107	0.783538	0.501757	0.972897	0.637514	0.290452	1.17788	0.344957	1.444	0.550326	0.566864	0.570306	0.602605	0.696782	0.341146	0.851621	0.804271	0.834059	0.689807	0.926238	0.795069	0.50626	0.83655	0.629266	0.645154	1.10099	0.741167	0.539851	0.952156	1.00333
52		Pelargonidin acetyl hexoside	Pelargonidin acetylhex.1	1.83676	0.511665	1.03467	0.541636	1.38366	3.10106	1.72243	3.30595	2.62571	2.7519	1.51725	2.06704	1.39747	1.1044	0.938914	1.62813	0.931887	4.23559	1.21789	1.04383	1.91794	1.02096	2.52114	0.876458	5.07624	1.50643	0.243925	1.67293	1.21245	0.676041	0.747815	5.72385	4.40239	2.11491	0.683123	3.80239	1.23714	1.09769	1.32083	1.39617	3.42955	5.98662	1.98814	1.39274	2.92668	5.0143
53		Pelargonidin acetyl hexoside	Pelargonidin acetylhex.2	1.55656	0.0350949	1.37743	2.67224	0.756754	1.82644	1.84258	5.46228	1.47038	2.27291	2.60623	1.47426	1.39954	0.816301	0.229331	0.62494	1.83862	0.865717	0.74266	0.770294	0.973128	1.26541	1.3253	0.432673	6.25924	1.71192	0.854425	0.597821	0.463331	2.66428	0.963024	1.1439	0.813327	3.32548	0.437579	1.25318	1.4285	0.338648	1.88539	0.773854	3.05479	2.79088	1.48183	1.63817	0.438395	0.378111
	HYDROXYCINNAMIC ACID DERIVATIVES
54		Caffeic acid hexose	Caffeic acid hex.	1.00407	0.996084	0.951723	1.00997	0.973463	0.96828	1.09651	0.92768	0.993994	0.931755	1.00317	0.988755	0.973108	1.00569	0.935091	0.930773	0.969088	0.99406	0.896866	0.971946	0.946975	0.921327	0.952094	0.961391	0.95611	0.984712	0.992995	0.901835	0.915407	0.94999	0.940052	0.952582	0.969375	0.958799	1.11922	1.12691	1.09105	1.06749	0.971926	0.964041	0.970212	1.03599	1.05665	0.949416	1.10724	0.852377
55		Coumaric acid hexose	Coumaric acid hex.1	0.283626	0.263273	0.481268	0.215254	0.473456	0.100344	0.480339	0.393857	0.803628	0.346973	0.356477	0.474498	0.886512	1.01101	0.376453	0.523548	0.384505	0.740956	0.670524	0.492291	0.740765	0.639764	1.12627	0.652733	0.568575	0.649485	0.529193	0.439746	0.980527	0.188298	0.889519	0.449582	0.979062	0.671322	0.714574	0.535082	1.17547	0.759434	0.81147	1.04315	0.933017	1.12446	0.490286	0.881824	0.489547	0.956771
56		Coumaric acid hexose	Coumaric acid hex.2	0.344726	0.426175	0.536925	0.351942	0.664807	0.157042	0.701909	0.462132	0.771482	0.433801	0.401259	0.648631	0.992391	1.68489	0.462223	0.526382	0.53059	0.768855	0.839331	0.655839	0.931202	0.897709	1.05417	0.849141	0.522461	0.499516	0.385819	0.60419	0.899633	0.113537	0.773858	0.367894	1.02763	0.720183	1.03535	0.881597	1.1152	1.17068	0.685355	0.969277	1.19065	1.22873	0.742018	0.768621	0.636825	1.23549
57		Ferulic acid hexose	Ferulic acid hex.1	0.750958	0.473044	1.92716	0.337715	0.505607	0.673138	0.617037	0.88671	1.19529	1.3102	0.554374	1.10458	0.920786	1.01	0.619317	1.10786	1.2174	1.01031	0.897901	0.528726	0.890382	0.792088	0.657283	0.471933	1.09463	0.771699	0.434042	0.417471	0.746539	0.636192	0.496435	1.07974	0.853469	1.32218	0.743823	1.05739	1.27057	0.655998	0.936829	1.29841	1.27424	1.51683	1.08865	0.844557	2.31885	2.80021
58		Ferulic acid hexose	Ferulic acid hex.2	0.945577	0.851002	0.812148	0	0.641174	0	1.27787	0.142597	1.03809	2.29656	0.598016	1.79034	2.26156	3.17975	0.895897	0.615616	1.73856	1.43645	0.914538	1.09718	0.849933	0.467684	0.499716	0.761795	0.926237	0.684179	0.91253	0.221434	0.912461	0.958639	0.892008	1.08018	0.867104	1.41255	0.910553	0.766893	4.40635	1.55374	1.90659	2.82034	6.71988	5.9966	2.45564	1.0515	0.998567	3.17037
59		Ferulic acid hexose	Ferulic acid hex.3	0.599888	0.461632	1.06086	0.40856	0.419048	0.185122	0.990739	0.123417	0.542424	1.57302	0.50072	2.65503	1.65116	2.81436	0.56732	0.803475	0.587705	0.799085	0.443158	0.486778	0.641904	0.286826	0.561522	0.6293	0.581236	0.537876	0.436554	0.339689	0.916729	0.322731	0.916089	0.62708	0.635466	0.947249	1.29705	0.591203	2.66538	2.20501	2.35128	3.0614	2.58134	2.0607	0.644195	0.931827	0.908436	3.19278
60		Sinapic acid hexose derivative	Sinapic acid hex. derivative1	0.884685	0.0534576	0.420942	0.238746	0.502873	0.718472	0.181746	0.296029	2.32499	0.210621	0.171729	0.417078	1.09967	1.01058	0.53408	0.865589	0.456339	2.06217	0.438654	0.574	0.103114	0.387617	0.525254	0.188127	0.360555	0.478565	0.461239	0.234669	2.90397	0.676307	1.04656	2.43725	2.14457	1.13036	0.402979	0.175274	1.51071	0.797109	1.63779	4.76232	0.657653	0.421537	0.765196	2.15418	1.8373	4.24946
61		Sinapic acid hexose derivative	Sinapic acid hex. derivative2	0.0602983	0.234556	0.185213	0.238241	0.0892145	0.73053	0.299231	0.11834	1.22918	0.0879823	0.180401	0.398219	0.910748	0.704395	0.510185	0.351884	0.648947	0.0793443	0.362938	0.106812	0.262834	0.0638245	0.83762	0.0317554	0.241561	0.339812	0.0852575	0.312488	0.193253	0.0759224	0.233658	0.116208	0.525805	0.345788	0.746367	0.0154868	0.45485	0.420138	0.258968	0.562887	0.444123	0.600668	0.0768877	0.112545	0.0358872	0.350564
62		Sinapic acid hexose derivative	Sinapic acid hex. derivative3	0.910974	0.125556	0.713973	0.376389	1.01717	0.799347	0.2876	0.512331	2.24412	0.185032	0.277758	0.568096	1.17377	1.16413	0.592368	1.42096	0.555558	1.02968	0.447326	0.787629	0.21746	0.759066	0.572161	0.25041	0.277931	0.343241	0.435922	0.251176	2.28098	0.345091	0.793005	1.18283	0.851487	0.986971	0.743505	0.206403	1.1111	0.90464	1.02142	1.61745	0.997762	0.463576	0.69868	2.17827	0.993129	2.23523
63		Sinapic acid hexose derivative	Sinapic acid hex. derivative4	1.0448	0.144679	1.15336	0.131859	0.845514	0.451732	0.285612	1.01513	2.40622	0.175218	0.378413	0.722042	1.93236	2.10419	0.602859	2.60354	0.953589	0.6764	0.944827	1.1321	0.683929	0.833378	0.57243	0.478455	0.559948	0.653005	0.808006	0.205839	1.92807	0.449873	1.13488	1.4484	1.41773	0.958176	1.05376	0.130317	1.6071	1.04118	3.05997	3.87958	1.10024	1.37048	0.523459	2.49292	0.548845	2.72777
64		m-Coumaric acid	m-Coumaric acid1	0.567793	0.204617	0.386321	0.448304	0.538375	0.34928	0.431477	0.466298	0.829591	0.488927	0.327771	0.543715	1.09268	1.31798	0.68906	0.490593	0.428585	0.755805	0.898849	0.58053	0.44695	0.783334	1.1528	0.665949	0.530436	0.980666	0.754315	0.584107	1.32469	0.485405	1.46683	1.21043	1.38446	0.792647	0.394347	1.11403	1.97336	1.08915	0.616054	1.29156	1.28683	0.691823	1.14197	1.58658	0.828672	2.32499
65		m-Coumaric acid	m-Coumaric acid2	0.099238	0.301319	0.0990403	0.277948	0.191382	0.101002	0.14068	0.4626	0.24854	0.202288	0.357447	0.367796	0.350716	0.318575	0.329048	0.393005	0.134365	0.112465	1.11373	0.212526	0.26867	0.213429	1.45918	0.175108	0.932391	0.349893	0.164384	0.593449	0.817821	0.0434696	0.584177	0.109523	0.575583	0.604412	0.552665	0.563563	0.662998	0.261332	0.097603	0.286086	0.433296	0.282297	0.358893	0.224333	0.150384	0.12444
66		Cinnamic acid- hexo	Cinnamic acid hex.1	0.424533	0	0.0176771	0.537293	0	0.126406	0.628108	0	0	1.0376	0	1.6915	1.42495	0.851819	0.669273	0.203515	0.68421	1.0305	0.200124	0.197365	0	0.0852874	0	0	0	0	0	0.063278	0.284428	0	0.798233	0.210151	1.17464	0.641815	0.20359	0.349749	1.72937	3.95794	0.472549	0.750837	0.783468	0.290562	0.346825	1.10538	1.84495	3.78455
67		Cinnamic acid- hexo	Cinnamic acid hex.2	0.453223	0.523133	1.10564	0.332811	0.248671	0.0890673	0.94111	0	0.418684	1.46805	0.387182	2.67655	1.60901	4.42579	0.521455	0.452809	0.550543	0.82368	0.379777	0.456105	0.314157	0.118938	0.406153	0.498362	0.240724	0.364363	0.238423	0.241565	0.508938	0.241981	1.30563	0.471248	0.452379	1.6362	1.29597	0.390252	2.60889	2.41642	2.09343	3.24196	2.46577	2.17974	0.570971	0.533985	0.821873	2.15637
	BENZOIC ACID DERIVATIVES
68		Di-hydroxybenzoic acid hexose	Di-hydroxybenzoic acid hex.1	0.854731	0.64717	0.354198	0.519443	0.779521	0.742883	1.17678	0.990391	0.445674	1.10404	0.583174	3.007	0.709309	0.833228	1.27688	0.736013	0.37533	0.605855	0.886695	0.766196	1.06078	0.634662	0.968161	0.932874	0.950839	1.00216	0.673529	0.258629	1.23422	0.312745	0.878512	0.667921	0.642233	0.677401	0.581379	1.18364	4.51935	2.00577	0.877981	1.12947	1.44329	1.65557	1.40329	0.609601	2.23952	0.781635
69		Di-hydroxybenzoic acid hexose	Di-hydroxybenzoic acid hex.2	1.4133	0.906618	0.522314	0.796676	0.578005	1.19957	1.22209	0.6732	0.597594	2.03138	0.537841	3.64722	1.19209	0.658309	2.23029	0.418762	1.24718	0.572127	0.79773	1.05273	0.919307	0.52341	1.06315	0.979686	0.455122	0.755161	0.419217	0.539228	1.33462	0.404731	0.644111	1.16689	0.641782	1.14729	1.48294	1.36957	2.02921	3.09364	1.0944	0.767263	1.03377	1.00146	1.06769	0.887881	3.48091	0.780356
70		Di-hydroxy methyl benzoic acid hexose	Di-hydroxy methyl benzoic acid hex.1	0.812988	0.893185	0.934968	0.762346	0.813546	0.836859	0.84069	0.948962	1.05637	1.62674	0.639965	1.30398	1.39933	1.10372	1.50854	0.879683	0.696066	1.02973	0.941045	0.743571	0.904659	0.796996	0.825025	0.735058	0.641844	0.682535	0.810073	0.518618	0.89391	0.758407	0.680056	0.832707	0.757206	1.31803	0.772621	0.997884	1.76305	0.937629	1.0177	1.07067	1.00259	1.37557	1.02619	0.615441	1.05466	1.17222
71		Di-hydroxy methyl benzoic acid hexose	Di-hydroxy methyl benzoic acid hex.2	1.87394	0.765816	0.834323	1.48036	1.01581	2.55622	2.13403	1.80959	0.73918	3.92522	0.975656	0.74864	1.13133	0.650533	0.663814	1.56695	1.45939	2.13697	1.54189	0.972614	2.23407	1.03097	1.66063	0.418878	3.44615	3.75106	1.84243	0.689313	1.00783	1.83418	0.71893	2.00887	4.4151	4.25392	1.09825	8.44379	5.03172	1.21083	1.06637	0.892902	2.26513	2.92569	3.74064	1.68342	1.51101	1.1044
72		Di-hydroxy methyl benzoic acid hexose	Di-hydroxy methyl benzoic acid hex.3	0.836938	0.19318	1.1952	0.503871	0.874003	1.08632	0.772719	2.34954	1.10018	1.76453	0.546392	0.53783	0.927736	0.599842	0.259645	1.36232	1.23972	1.14467	0.844653	1.34672	0.998129	0.591054	1.03844	0.263102	1.57429	0.66481	0.464442	0.622472	0.645017	0.933787	0.402696	2.22271	1.95356	2.07827	0.709687	1.10491	0.652538	0.336152	1.0174	0.96257	0.473668	3.42501	0.812975	0.393114	1.60559	1.34629
73		1-O-protocatechuyl-beta-xylose	1-O-protocatechuyl-beta-xylose	0.715099	0.830904	0.403408	0.472339	1.00311	0.854312	0.888545	0.870098	0.45556	1.05942	0.529802	2.3995	0.650967	0.68619	1.49362	0.919572	0.412791	0.384532	0.884661	0.976691	1.48867	0.809138	1.08803	0.612451	0.677409	0.88622	0.54223	0.373603	1.239	0.429518	0.7945	0.845861	0.811544	0.42713	0.617035	0.950406	2.09302	1.88679	0.713371	0.818737	0.937756	0.695482	1.10316	0.468005	2.54678	0.733225
	TERPENOID DERIVATIVES
74		Triterpenoid-hexose	Triterpenoid-hex.1	0.979316	1.9464	0.488489	1.08406	0.338457	0.689469	0.958576	1.04062	0.923388	1.85066	0.860323	3.72348	1.76458	2.31657	1.27933	2.77432	0.61356	0.569771	0.951666	0.718692	0.254883	0.0681873	0.558668	0.343173	1.37811	2.41128	1.15735	1.1006	0.922375	0.766596	0.538394	0.734981	0.975573	0.579016	2.43996	1.13297	2.41743	1.45652	1.26982	0.807724	1.9124	1.5545	0.586665	0.99603	1.54692	0.198679
75		Triterpenoid-hexose	Triterpenoid-hex.2	0.846847	1.08112	0.486505	0.626082	0.679896	0.744166	0.4918	0.831413	0.740964	1.62962	0.670821	2.48422	1.71046	0.943184	1.55327	1.04394	0.529399	0.735949	0.818262	0.655487	0.296271	0.95649	0.663504	0.920331	0.92017	1.08403	0.720142	0.232213	0.809824	0.419061	0.653325	2.01916	1.16823	1.13891	2.12257	1.06336	2.87401	1.14702	1.92278	1.33621	2.13048	0.924809	0.474584	0.53747	0.458846	0.380558
76		Triterpenoid-hexose	Triterpenoid-hex.3	0.788888	0.443192	0.853647	0.874816	0.884996	0.788209	0.995107	0.851659	0.799522	1.38512	0.911216	1.47739	1.21868	1.14584	1.06028	0.657787	0.526025	0.608011	0.66565	0.626329	1.10646	0.767614	0.708009	0.862889	0.920072	0.658958	0.503839	0.695436	1.05834	0.738055	0.628257	0.987141	1.17843	0.763872	0.677214	1.04615	2.19165	1.08357	1.06253	0.589779	1.49286	0.766288	0.970656	0.617866	1.27991	0.542362
77		Sesquiterpenoid hexose	Sesquiterpenoid hex.1	1.29344	0.687743	1.56428	0.494137	0.703358	0.827842	0.881862	1.3358	2.86423	2.39313	0.578163	1.33572	0.954324	0.682055	1.67299	0.992054	1.49178	1.3451	0.431661	0.392094	1.09594	0.83702	2.01962	0.961006	0.641061	0.827356	0.556523	0.234803	1.92867	0.601409	1.76158	0.698178	1.55427	1.42792	0.883139	1.20267	2.57308	1.94363	0.773449	1.04741	1.93194	1.63192	1.21218	0.572524	1.96722	0.877072
78		Sesquiterpenoid hexose	Sesquiterpenoid hex.2	0.393623	0.471734	0.780052	0.591175	0.579282	0.557347	0.50495	0.578171	0.944822	0.89032	0.474415	1.04696	0.927755	0.860956	0.698565	0.803812	0.753637	0.586963	0.507653	0.81835	0.483877	0.447375	0.788099	0.887067	0.876306	0.427694	0.480498	0.311232	0.827018	0.386529	1.05051	0.956775	0.598134	0.657359	0.536782	0.759371	1.34215	0.990765	0.759296	0.898723	0.892864	0.968309	0.724943	0.54231	1.18218	0.718785
[truncated: 47 more columns]
