# Supplementary material for: Genetic analysis of phenylpropanoids and antioxidant capacity in strawberry fruit reveals mQTL hotspots and candidate genes
Source: Sci Rep. 2020 Nov 19;10:20197. doi: 10.1038/s41598-020-76946-x (PMC7677386; doi:10.1038/s41598-020-76946-x)
Supplement: Supplementary file 3 — Supplementary Table 2. [file 41598_2020_76946_MOESM3_ESM.xlsx]

## Sheet: correlations_2013
Supplementary Table S2. Pearson pairwise correlation for secondary metabolites in the 2013 and 2014 harvests. Only the significant (P<0.05) values are indicated. Metabolites in the 2014 harvests are ordered following 2013 clusters (Figure 2)
	Procyanidin dimer1	Procyanidin dimer2	Procyanidin dimer3	Procyanidin trimer1	Procyanidin trimer2	Procyanidin trimer3	Procyanidin trimer4	Procyanidin tetramer1	Procyanidin tetramer2	Procyanidin tetramer3	Procyanidin tetramer4	Propelargonidin dimer1	Propelargonidin dimer2	Propelargonidin dimer3	Propelargonidin dimer4	Propelargonidin trimer1	Propelargonidin trimer2	Propelargonidin trimer3	Propelargonidin trimer4	Propelargonidin trimer5	Propelargonidin trimer6	(Epi)catechin	(Epi)afzelechin1	(Epi)afzelechin2	(Epi)afzelechin3	Epicatechin glucuronide1	Epicatechin glucuronide2	Kaempferol-hex.1	Kaempferol-hex.2	Kaempferol-hex.3	Kaempferol-glucuronide1	Quercitin-glucuronide	Isorhamnetin glucuronide	Quercitin hex.	Kaempferol malonylhex.	Kaempferol coumaroyl hex.	Kaempferol acetylhex.	Quercetin acetylhex.	Rutin1	Rutin2	Kaempferol hex. glucuronide	Kaempferol pentose hex. glucuronide2	Quercetin malonylhex.	Diosmetin acetylhexoside	Eriodictyol hex.1	Eriodictyol hex.2	Naringenin chalcone hex.3	Cyanidin hex.	Pelargonidin hex.
Procyanidin dimer1
Procyanidin dimer2	0.886523
Procyanidin dimer3	0.920334	0.920328
Procyanidin trimer1	0.955719	0.931051	0.885619
Procyanidin trimer2	0.804926	0.972925	0.850197	0.881194
Procyanidin trimer3	0.944204	0.874949	0.941532	0.901057	0.801063
Procyanidin trimer4	0.925614	0.872495	0.926462	0.891523	0.811459	0.919315
Procyanidin tetramer1	0.850765	0.880456	0.874219	0.892293	0.835004	0.852312	0.861007
Procyanidin tetramer2	0.945591	0.93144	0.874875	0.980766	0.897407	0.880129	0.893813	0.87928
Procyanidin tetramer3	0.892429	0.774486	0.878278	0.830029	0.689891	0.957442	0.889873	0.795895	0.810538
Procyanidin tetramer4	0.683781	0.897055	0.77343	0.761378	0.937672	0.717387	0.716455	0.747649	0.78302	0.629785
Propelargonidin dimer1	0.774068	0.777808	0.765999	0.779867	0.711339	0.717671	0.735041	0.633304	0.736573	0.644286	0.568822
Propelargonidin dimer2	0.480974	0.545335	0.440778	0.535499	0.510719	0.395947	0.366984	0.439466	0.518342	0.268111	0.508311	0.477296
Propelargonidin dimer3
Propelargonidin dimer4	0.560412	0.657242	0.637669	0.602738	0.618504	0.54167	0.579127	0.503285	0.55024	0.458672	0.512778	0.897529	0.388603
Propelargonidin trimer1	0.744616	0.797291	0.704816	0.812273	0.759606	0.648854	0.711106	0.695664	0.778873	0.553804	0.587895	0.892943	0.415046		0.795446
Propelargonidin trimer2	0.820083	0.742914	0.745288	0.770284	0.664794	0.764849	0.750933	0.647654	0.754598	0.709121	0.527131	0.751502	0.402168		0.471178	0.737727
Propelargonidin trimer3	0.604012	0.714842	0.55276	0.667645	0.69735	0.537386	0.591593	0.640441	0.665819	0.465349	0.659789	0.532816	0.502358		0.42188	0.611659	0.704652
Propelargonidin trimer4	0.769231	0.725052	0.739381	0.767855	0.641097	0.707813	0.733777	0.650292	0.708308	0.636992	0.500991	0.882762	0.488685		0.829306	0.844224	0.646695	0.486677
Propelargonidin trimer5	0.644567	0.616574	0.645723	0.644705	0.550418	0.638981	0.665081	0.564469	0.586294	0.616113	0.396832	0.844344			0.854867	0.812465	0.564396	0.367189	0.839642
Propelargonidin trimer6	0.537433	0.680433	0.593239	0.615753	0.667827	0.499118	0.567391	0.527003	0.576973	0.416667	0.546639	0.854628	0.297081		0.935529	0.869808	0.473989	0.45024	0.821975	0.863522
(Epi)catechin	0.842694	0.929742	0.928768	0.844236	0.890641	0.881855	0.835579	0.835609	0.834749	0.799942	0.837119	0.744327	0.537377		0.66366	0.705856	0.696533	0.641249	0.691266	0.604339	0.609586
(Epi)afzelechin1	0.426452	0.383394	0.451295	0.399402	0.279405	0.362838	0.438593	0.369686	0.34864	0.369914	0.240001	0.470653	0.354555		0.420094	0.417772	0.365505	0.329913	0.4934	0.371638	0.355404	0.384035
(Epi)afzelechin2							0.249667					0.31005			0.413173	0.301399			0.35418	0.331424	0.369081	0.206396	0.404762
(Epi)afzelechin3		0.220233		0.230868								0.363767	0.385097		0.441964	0.327594		0.251872	0.369503	0.250226	0.376435	0.214741	0.359276	0.652451
Epicatechin glucuronide1		0.304533	0.353913	0.230096	0.302526	0.227622	0.255361	0.327503			0.281632	0.249155			0.373216				0.224066	0.248536	0.289205	0.365776	0.306019	0.352592	0.315261
Epicatechin glucuronide2	0.253538	0.350962	0.391307	0.288825	0.350992	0.274029	0.311027	0.375022	0.258233	0.232881	0.321183	0.302446			0.4256	0.246021			0.285939	0.3096	0.346921	0.396619	0.316931	0.3685	0.3228	0.986189
Kaempferol-hex.1	0.209032	0.319595	0.35896	0.249662	0.318983	0.232589	0.276043	0.342422	0.21729		0.289905	0.287289			0.419069	0.243666			0.265118	0.300611	0.348102	0.366125	0.316782	0.405427	0.339441	0.986833	0.986027
Kaempferol-hex.2													0.711947							-0.262551					0.338972
Kaempferol-hex.3															0.225943	0.27897			0.225991	0.2479	0.291957			0.231811
Kaempferol-glucuronide1	0.248623	0.308847	0.304189	0.260795	0.267365	0.236116	0.356549	0.304931	0.23773	0.217274	0.232802	0.306964	0.220568		0.330626	0.350842	0.276717	0.315511	0.293708	0.305254	0.351253	0.28773	0.354049	0.298898	0.275928	0.235443	0.258591	0.278744		0.609371
Quercitin-glucuronide	0.337078	0.469949	0.425558	0.38586	0.42964	0.342688	0.366522	0.402244	0.36884	0.257408	0.402052	0.39831	0.397923		0.45526	0.384988	0.361969	0.404466	0.3956	0.335136	0.449189	0.42184	0.344083	0.280703	0.349724	0.341155	0.354478	0.376144		0.323412	0.718325
Isorhamnetin glucuronide					0.240347				0.237979		0.221538																					0.23203
Quercetin hex.	0.364648	0.472203	0.483816	0.393569	0.443485	0.34238	0.430384	0.46415	0.386002	0.251249	0.403634	0.398849	0.30743		0.441863	0.424661	0.290182	0.347871	0.372983	0.326936	0.412691	0.44429	0.444497	0.432533	0.313539	0.615558	0.614168	0.653859		0.420212	0.550437	0.709975	0.214212
Kaempferol malonylhex.		-0.224193	-0.220456	-0.236549		-0.263424		-0.231578	-0.221674	-0.250892	-0.229214		-0.259499	0.233214															-0.208371	0.63926
Kaempferol coumaroyl hex.														0.29929	0.282453	0.204176				0.278224	0.288466		0.4264	0.518307	0.262527	0.245085	0.241271	0.279266		0.572764	0.352449			0.42469	0.380806
Kaempferol acetylhex.												0.262635		0.306267	0.310544	0.246085			0.256283	0.347202	0.323132									0.278895					0.305952	0.546998
Quercetin acetylhex.			0.208834									0.215017		0.25226	0.288379						0.230994		0.282508			0.624061	0.611464	0.613886						0.498233		0.314157	0.55283
Rutin1	-0.313816	-0.302184	-0.289111	-0.324254	-0.286108	-0.351209	-0.251093	-0.35349	-0.323909	-0.352087	-0.278915			0.217345			-0.391429	-0.226419				-0.28456		0.296451						0.522442					0.566847	0.592474	0.514255
Rutin2		0.28138	0.314553		0.266829		0.204089	0.270076			0.263082	0.237411		0.22437	0.350152	0.211561		0.208418	0.22355		0.280879	0.307514	0.396017	0.386183	0.285961	0.726194	0.706157	0.735207			0.245291	0.507645		0.800919		0.439806		0.663175
Kaempferol hex. glucuronide																														0.320842	0.477393	0.492193		0.276918					0.313984	0.310918
Kaempferol pentose hex. glucuronide2																													-0.219647								0.20652
Quercetin malonylhex.													-0.280578										0.214016	0.407167		0.439713	0.425019	0.461292	-0.259697	0.384348				0.442221	0.386121	0.687978	0.384273	0.454697	0.39792	0.405166		0.264009
Diosmetin acetylhexoside							0.21531					0.319725			0.422954	0.287383			0.340647	0.323715	0.371535		0.387094	0.970522	0.613683	0.357537	0.369673	0.408951		0.221624	0.251341	0.272872		0.448583		0.540823	0.205649	0.26376	0.320494	0.431096			0.423789
Eriodictyol hex.1							0.205186					0.4578		0.321142	0.588574	0.418255			0.504853	0.593256	0.588833		0.303177	0.402022	0.337675	0.248834	0.289248	0.308906		0.40259	0.284778	0.211998		0.294049		0.540679	0.606708	0.307277	0.401558	0.248457			0.281407	0.441347
Eriodictyol hex.2							0.232066					0.512371		0.266151	0.622984	0.4583			0.560208	0.598354	0.608379		0.398614	0.394826	0.371802	0.236076	0.290678	0.300979		0.443646	0.311943	0.231066		0.295586		0.561658	0.618038	0.303457	0.398233	0.238885			0.254392	0.432607	0.930624
Naringenin chalcone hex.3	-0.293309	-0.252197	-0.252412	-0.276101	-0.233073	-0.308664	-0.216917	-0.316124	-0.312438	-0.273168	-0.289105		-0.254786	0.544305			-0.259687	-0.26873			0.214529	-0.288372								0.416012					0.508737	0.522736	0.612789		0.580645				0.25919		0.633914	0.636778
Cyanidin hex.	0.206833	0.289791	0.343975	0.228624	0.279908	0.213236	0.251753	0.311156	0.204308		0.226884	0.265875			0.381136	0.235452			0.244315	0.274372	0.308177	0.351524	0.300588	0.362534	0.310258	0.962678	0.957516	0.96727			0.231678	0.341148	0.20525	0.62766		0.30573		0.649116		0.726783			0.535102	0.376587	0.258784	0.271403
Pelargonidin hex.				0.208189			0.22326					0.533796		0.268879	0.634078	0.491787			0.561274	0.593341	0.628775		0.435316	0.391639	0.369054	0.261641	0.309241	0.322902		0.411827	0.283296	0.223407		0.314878		0.572067	0.649662	0.375572	0.372685	0.270235			0.300841	0.441995	0.905774	0.974858	0.615767	0.315691
Pelargonidin malonyl hex.		-0.221782	-0.209856		-0.241105	-0.23208		-0.302148	-0.20517		-0.300281		-0.241492	0.256154				-0.216247				-0.229507								0.33107					0.502798	0.410695	0.591693		0.442864				0.33269		0.596188	0.617729	0.639807		0.613023
Pelargonidin rutinose			0.289663				0.213878					0.333826		0.219062	0.503563	0.256907			0.390345	0.414823	0.406842	0.248847	0.43819	0.389162	0.339477	0.459677	0.466574	0.481829		0.2799	0.23076	0.243733		0.387423		0.614581	0.427403	0.452877	0.367905	0.502322			0.425395	0.418327	0.664742	0.650864	0.394635	0.488486	0.659761
Pelargonidin acetylhex.1					-0.215116			-0.286734			-0.291414		-0.223073	0.257294				-0.249398				-0.21634								0.280257		-0.215875			0.452238	0.390227	0.651961	0.221231	0.380908				0.347144		0.553125	0.622857	0.628263		0.640123
Pelargonidin acetylhex.2												0.22439			0.289845				0.264166	0.297009	0.256715																0.519677	0.289212							0.609811	0.524584	0.341758		0.50411
Caffeic acid hex.													0.219706													0.274633	0.23743	0.280821						0.377431			-0.225604			0.304604			0.213572					0.233851
Coumaric acid hex.1							0.27123			0.237282			-0.217563		-0.211008														-0.364802		0.259929
Coumaric acid hex.2							0.242581			0.205431			-0.219555		-0.313932					-0.204713	-0.283181				-0.207923				-0.337479		0.208247														-0.227973	-0.221895			-0.259091
Ferulic acid hex.1																								0.270544						0.454616	0.469477			0.270845		0.274875							0.217376	0.216986	0.23215
Ferulic acid hex.2							0.247777																0.343936	0.313721						0.414351	0.328887			0.391904		0.562745				0.222887			0.538404	0.33621					0.238795
Ferulic acid hex.3			0.22291				0.322755	0.247521		0.236197													0.269804	0.209084						0.290959	0.383425	0.211598		0.400315		0.242531							0.396876
Sinapic acid hex. derivative1												-0.204591	-0.27908																-0.274698						0.220589					-0.215747
Sinapic acid hex. derivative2			0.29212				0.238704	0.258153									0.258448	0.227649				0.233601	0.556979			0.259015	0.231755	0.233097			0.312662	0.274834		0.305033						0.274842	0.224281		0.26073					0.272799
Sinapic acid hex. derivative3	0.224879	0.234058	0.310623		0.227469		0.325139	0.297157	0.205236							0.210177						0.290326	0.268554	0.49966		0.321896	0.303055	0.349672		0.350183	0.304803	0.223188		0.449299		0.337823				0.357849			0.426891	0.470205				0.337708
Sinapic acid hex. derivative4	0.243637	0.25875	0.326923	0.253752	0.237665	0.220095	0.333323	0.368579	0.244425								0.265483	0.277678				0.295784	0.270695	0.250766	0.237161	0.38263	0.355055	0.38246		0.274628	0.392381	0.296259		0.422866						0.338025			0.27954	0.21431				0.380299
m-Coumaric acid1																								0.315234	0.2626			0.22127		0.272945	0.445715	0.376938		0.352411		0.322246				0.218987	0.232266		0.29076	0.316851	0.27177	0.259297			0.211082
m-Coumaric acid2																								-0.232666	-0.255633				-0.226018															-0.208507
Cinnamic acid- hexo1																							0.212229							0.244948	0.298928					0.286669							0.206201
Cinnamic acid- hexo2			0.240531				0.34081	0.203938		0.215508													0.376708	0.336514						0.316973	0.338749			0.417531		0.484265				0.210138			0.580483	0.312185
Di-hydroxybenzoic acid hex.1	0.281719	0.31277	0.410737	0.212287	0.289376	0.344027	0.403247	0.327449	0.257478	0.322454	0.27226	0.215465			0.212949							0.430346	0.266756								0.351515	0.326266		0.419999		0.26788				0.270173			0.357607					0.208691
Di-hydroxybenzoic acid hex.2			0.272461			0.241096	0.270735	0.20461		0.286967	0.244024											0.264947												0.223105													-0.22216
Di-hydroxy methyl benzoic acid hex.1	0.211683	0.282882	0.204313		0.289643		0.261936	0.212719	0.238057		0.260191					0.216049		0.350153				0.285408								0.279628	0.397125				0.21942
Di-hydroxy methyl benzoic acid hex.2											-0.204878			0.248906					0.204841	0.221544				0.204129	0.314044					0.42426			-0.326507		0.36981	0.413338	0.487617		0.388591					0.221383	0.420069	0.458912	0.452411		0.447822
Di-hydroxy methyl benzoic acid hex.3				0.209914			0.26469					0.494126		0.253738	0.605805	0.452616			0.562634	0.584463	0.606151		0.394507	0.416249	0.414459	0.236934	0.291433	0.302185		0.459389	0.36306	0.278829		0.32146		0.513507	0.555564	0.252043	0.381533	0.228354			0.216403	0.441579	0.929831	0.955582	0.595346	0.23602	0.919859
1-O-protocatechuyl-beta-xylose	0.22546	0.293765	0.375749		0.276325	0.328404	0.345499	0.336186		0.365409	0.350391											0.406767												0.250041													-0.243569
Triterpenoid-hex.1	0.358544	0.399431	0.501473	0.306863	0.409103	0.433435	0.413641	0.383373	0.367702	0.421801	0.448719											0.466916											0.262968	0.278974			-0.204185						0.270924			-0.208831	-0.275395
Triterpenoid-hex.2	0.296919	0.339184	0.438039	0.241314	0.334825	0.348482	0.361707	0.31044	0.285006	0.360519	0.373897											0.422075												0.299227									0.319618
Triterpenoid-hex.3	0.336332	0.357413	0.433842	0.293006	0.341504	0.390758	0.414244	0.31099	0.32855	0.428191	0.345243	0.213279				0.204648	0.260109			0.207421		0.420287							-0.249867				0.273811										0.36074
Sesquiterpenoid hex.1			0.230545				0.285319																0.413749	0.404699						0.269467	0.260101			0.405147		0.555197				0.255769			0.528295	0.401497
Sesquiterpenoid hex.2			0.364764			0.320736	0.307779	0.24758		0.31026					0.241275							0.314383	0.309911	0.242499		0.216205	0.209886	0.241428				0.274964		0.377814		0.278409		0.255766		0.314069			0.352182	0.265692				0.249947
[truncated: 29 more columns]

## Sheet: correlations_2014
Supplementary Table S2. Pearson pairwise correlation for secondary metabolites in the 2014 harvest. Only the significant (P<0.05) values are indicated. Metabolites in the 2014 harvests are ordered following 2013 clusters (Figure 2)
	Procyanidin dimer1	Procyanidin dimer2	Procyanidin dimer3	Procyanidin trimer1	Procyanidin trimer2	Procyanidin trimer3	Procyanidin trimer4	Procyanidin tetramer1	Procyanidin tetramer2	Procyanidin tetramer3	Procyanidin tetramer4	Propelargonidin dimer1	Propelargonidin dimer2	Propelargonidin dimer3	Propelargonidin dimer4	Propelargonidin trimer1	Propelargonidin trimer2	Propelargonidin trimer3	Propelargonidin trimer4	Propelargonidin trimer5	Propelargonidin trimer6	(Epi)catechin	(Epi)afzelechin1	(Epi)afzelechin2	(Epi)afzelechin3	Epicatechin glucuronide1	Epicatechin glucuronide2	Kaempferol-hex.1	Kaempferol-hex.2	Kaempferol-hex.3	Kaempferol-glucuronide1	Quercitin-glucuronide	Isorhamnetin glucuronide	Quercitin hex.	Kaempferol malonylhex.	Kaempferol coumaroyl hex.	Kaempferol acetylhex.	Quercetin acetylhex.	Rutin1	Rutin2	Kaempferol hex. glucuronide	Kaempferol pentose hex. glucuronide2	Quercetin malonylhex.	Diosmetin acetylhex.	Eriodictyol hex.1	Eriodictyol hex.2	Naringenin chalcone hex.3	Cyanidin hex.	Pelargonidin hex.
Procyanidin dimer1
Procyanidin dimer2	0.852167
Procyanidin dimer3	0.920123	0.938269
Procyanidin trimer1	0.965571	0.887514	0.905934
Procyanidin trimer2	0.775882	0.973134	0.888601	0.840707
Procyanidin trimer3	0.952202	0.843986	0.934708	0.917337	0.786752
Procyanidin trimer4	0.937046	0.875704	0.930857	0.912047	0.80712	0.915699
Procyanidin tetramer1	0.780074	0.798243	0.818033	0.83189	0.767271	0.782848	0.788805
Procyanidin tetramer2	0.867176	0.893623	0.893681	0.925492	0.883704	0.872827	0.852817	0.847302
Procyanidin tetramer3	0.883834	0.711916	0.84314	0.812738	0.625697	0.91854	0.893897	0.735365	0.729137
Procyanidin tetramer4	0.666088	0.919649	0.831989	0.705798	0.937354	0.704084	0.737824	0.697373	0.773136	0.608686
Propelargonidin dimer1	0.777426	0.743673	0.722072	0.793867	0.696196	0.693058	0.714321	0.588213	0.672619	0.559572	0.566779
Propelargonidin dimer2	0.319864	0.445427	0.344297	0.344886	0.439906	0.274167	0.264304	0.259789	0.355318		0.399416	0.459686
Propelargonidin dimer3	0.373119	0.48593	0.395596	0.39776	0.473776	0.321064	0.315535	0.423406	0.421442		0.444889	0.44183	0.648452
Propelargonidin dimer4	0.580044	0.638033	0.574695	0.640451	0.635251	0.501636	0.509152	0.485061	0.560785	0.294291	0.487948	0.830361	0.368991	0.388171
Propelargonidin trimer1	0.715151	0.663654	0.610017	0.778852	0.623219	0.607431	0.670723	0.580928	0.643752	0.488665	0.448942	0.86956	0.249288	0.275019	0.778232
Propelargonidin trimer2	0.472498	0.366362	0.469293	0.409627	0.329525	0.460058	0.41728	0.269415	0.398088	0.418304	0.284006	0.353413			0.277949	0.252997
Propelargonidin trimer3	0.522795	0.620092	0.548198	0.555155	0.653091	0.487939	0.505888	0.417133	0.527589	0.358852	0.591554	0.522987	0.353929	0.373605	0.516185	0.472338	0.507741
Propelargonidin trimer4	0.759432	0.555345	0.618026	0.749726	0.488174	0.675338	0.658407	0.467011	0.602853	0.601238	0.328137	0.748841		0.211826	0.648509	0.769881	0.419072	0.353132
Propelargonidin trimer5	0.593357	0.439655	0.494924	0.592973	0.370087	0.517112	0.563216	0.454758	0.442061	0.483728	0.209977	0.735215			0.608353	0.832086	0.248357	0.278447	0.729431
Propelargonidin trimer6	0.573575	0.596287	0.529727	0.657511	0.588029	0.478522	0.542769	0.44857	0.546281	0.34047	0.41204	0.801136	0.238676		0.839387	0.912926		0.444776	0.706941	0.806357
(Epi)catechin	0.824467	0.923812	0.912204	0.812955	0.884383	0.842053	0.812534	0.719492	0.818648	0.685735	0.826917	0.755879	0.511534	0.537742	0.643657	0.591902	0.376624	0.594347	0.553285	0.399199	0.528195
(Epi)afzelechin1	0.407872	0.368648	0.370064	0.392284	0.310755	0.332897	0.427293	0.324536	0.308896	0.315697	0.272622	0.470735		0.248	0.426705	0.464684			0.388496	0.353362	0.393377	0.369207
(Epi)afzelechin2												0.223936			0.268956	0.287788			0.243448	0.256584	0.323132		0.417026
(Epi)afzelechin3												0.343997	0.214392		0.410226	0.376095			0.401828	0.299441	0.382667		0.455248	0.828804
Epicatechin glucuronide1																	-0.256077						0.248967	0.247919	0.234138
Epicatechin glucuronide2																							0.246372	0.267887	0.260542	0.929996
Kaempferol-hex.1																	-0.242529						0.244151	0.273785	0.251349	0.97062	0.95311
Kaempferol-hex.2					0.213921							0.205972	0.67829	0.698124	0.292623			0.245379		-0.236355		0.293837			0.235895
Kaempferol-hex.3													-0.210819						0.246655					0.306713	0.353606		0.233571	0.264876
Kaempferol-glucuronide1							0.256108																0.269332	0.258247	0.338547	0.32964	0.331512	0.364716		0.661998
Quercitin-glucuronide	0.234837	0.223418					0.251406				0.246479			0.255371											0.219152	0.321415	0.366041	0.367399		0.425176	0.660607
Isorhamnetin glucuronide														0.221723																	0.318341	0.434249
Quercetin hex.	0.270591	0.23055		0.243665			0.266987	0.232507				0.219503		0.231901		0.238405			0.230651				0.300458	0.361218	0.358748	0.587627	0.637884	0.594954		0.462629	0.593887	0.707563	0.337135
Kaempferol malonylhex.													-0.238922																	0.684075	0.412135	0.213642		0.23439
Kaempferol coumaroyl hex.						-0.211976										0.266871	-0.256976			0.257177	0.30297		0.395222	0.558247	0.450523	0.230674	0.244169	0.26523	-0.21442	0.639552	0.434843	0.241963		0.423198	0.261224
Kaempferol acetylhex.																			0.410691				0.217373							0.504899	0.210308			0.251763	0.253782	0.438045
Quercetin acetylhex.																			0.26053				0.277946			0.431049	0.591189	0.512211		0.290901		0.374142		0.466715		0.278035	0.692623
Rutin1			-0.217743	-0.216294	-0.264409	-0.227494		-0.276105	-0.337273				-0.210667					-0.206272						0.390425	0.411723					0.590816	0.439824	0.271809		0.378611	0.363259	0.534918	0.51026	0.257227
Rutin2																							0.278985	0.375697	0.257525	0.624708	0.66808	0.617154		0.304613	0.378226	0.56263	0.284196	0.90652		0.449156		0.489457	0.263401
Kaempferol hex. glucuronide																										0.314467	0.310253	0.344863		0.354493	0.536462	0.614154		0.461865	0.220614			0.279116	0.490632	0.381332
Kaempferol pentose hex. glucuronide2	0.31048	0.285445	0.299096	0.248106	0.251599	0.272309	0.32867			0.329162	0.254721							0.313151	0.239274			0.226486															0.309057	0.276301
Quercetin malonylhex.																								0.360125	0.335629	0.490264	0.521095	0.478823		0.50085	0.523561	0.560072	0.232004	0.655312	0.590074	0.331259	0.334709	0.487139	0.433997	0.555344	0.4996
Diosmetin acetylhex.												0.226637			0.364089	0.270119			0.272211		0.301927		0.460829	0.942341	0.800581	0.265423	0.28079	0.263724		0.356509	0.328362	0.251772		0.459821		0.552669	0.227954	0.286242	0.493048	0.436677			0.434542
Eriodictyol hex.1												0.211443			0.259695	0.279773			0.381457	0.366075	0.344923		0.385304	0.519183	0.592352	0.22414	0.278198	0.276436		0.572821	0.349022			0.347197	0.27126	0.625546	0.579638	0.393937	0.5419	0.254524			0.293156	0.531242
Eriodictyol hex.2												0.297873			0.423414	0.342467			0.392132	0.400688	0.4517		0.404279	0.395108	0.490954					0.473152	0.349045	0.222054		0.323695		0.559118	0.470032	0.224729	0.471704	0.232262			0.27778	0.470517	0.863015
Naringenin chalcone hex.3								-0.236789	-0.221516															0.32811	0.368167			0.243755		0.560781	0.365403			0.26927	0.396078	0.528192	0.488727	0.256078	0.603278			0.254388	0.28989	0.36108	0.735097	0.637298
Cyanidin hex.																	-0.230205						0.245326	0.258848	0.248295	0.953696	0.964998	0.95057		0.207056	0.322656	0.391039		0.642736		0.255189		0.560016		0.692014	0.331033		0.517824	0.270324	0.230195
Pelargonidin hex.												0.290052			0.363082	0.338254			0.413531	0.404512	0.416998		0.40769	0.464299	0.539969	0.209748	0.273095	0.257364		0.585942	0.438582	0.257923		0.430275	0.301514	0.586836	0.546582	0.382931	0.521254	0.31949			0.341674	0.517019	0.919344	0.895532	0.736566	0.236656
Pelargonidin malonyl hex.																			0.269509					0.312028	0.36867					0.459521	0.408741	0.219745		0.278365	0.41395	0.323973	0.533788	0.24342	0.630553				0.542216	0.416245	0.560034	0.573314	0.630736		0.604786
Pelargonidin rutinose																	-0.325349		0.284239		0.251407		0.356814	0.344154	0.358522	0.342787	0.349411	0.341034		0.30038	0.281827			0.398278		0.534284	0.456895	0.425886	0.382777	0.472592			0.287866	0.428732	0.579858	0.620079	0.530249	0.349619	0.664358
Pelargonidin acetylhex.1																			0.295714					0.347754	0.448305					0.467102	0.356689			0.232127	0.355807	0.31711	0.555118	0.358858	0.606519				0.45959	0.41624	0.6401	0.523252	0.570538		0.632134
Pelargonidin acetylhex.2																			0.282792	0.21446													-0.2093				0.590855	0.462266			-0.267052				0.441622	0.371863	0.348077		0.444161
Caffeic acid hex.																											0.253393			0.224478				0.2721			0.274137	0.288476		0.29604								0.22544
Coumaric acid hex.1										0.217897		-0.211368			-0.378055						-0.264926					0.329807	0.259211	0.370003	-0.268329	0.342225	0.356323				0.237654						0.323449						0.232466	0.247391
Coumaric acid hex.2												-0.23034			-0.379929	-0.21584			-0.282206	-0.237598	-0.302288					0.325048	0.258617	0.351849	-0.256057	0.267004	0.364686										0.410251							0.2595
Ferulic acid hex.1																								0.292336	0.28477					0.546028	0.556227	0.394729	0.371394	0.311785	0.28066	0.410744	0.252835		0.551046		0.349504		0.265281	0.357208	0.425387	0.412072	0.467059		0.485691
Ferulic acid hex.2							0.20701																					0.254315		0.490133	0.411426	0.271917				0.300178	0.306131	0.26321	0.31657		0.361565	0.259677	0.226622		0.355078	0.243053	0.280127		0.316079
Ferulic acid hex.3							0.270425			0.263737	0.25979																			0.206604	0.289526										0.266286	0.222295
Sinapic acid hex. derivative1																								0.4377	0.312062	0.23132		0.272289		0.270472	0.366406	0.261931		0.29715	0.275865	0.233362				0.259794	0.222147		0.263913	0.350278			0.20552	0.207882
Sinapic acid hex. derivative2							0.214449			0.222887													0.633021			0.269247	0.288924	0.285217										0.253726			0.216295	0.241471						0.260361
Sinapic acid hex. derivative3																								0.38676		0.258388	0.234668	0.30435							0.258929	0.237817				0.276063				0.265463				0.258563
Sinapic acid hex. derivative4															-0.225328				-0.218584					0.235884				0.254106
m-Coumaric acid1																												0.214777		0.39322	0.487332	0.216618		0.212947	0.277375	0.211905			0.28689		0.432187		0.335079
m-Coumaric acid2															-0.259399						-0.237571			-0.246242	-0.261779	0.205706			-0.254258		0.232798										0.309774
Cinnamic acid hex.1											0.237247																			0.249488	0.454323	0.329874	0.244552	0.323034						0.259596	0.343268
Cinnamic acid hex.2							0.275385			0.284267	0.253962																														0.228528	0.263595
Di-hydroxybenzoic acid hex.1	0.330002	0.501569	0.458887	0.312053	0.457786	0.337679	0.453012	0.369186	0.320199	0.355294	0.607072	0.242871	0.235417	0.286657			0.246943	0.268793				0.46532								0.236554	0.305418	0.301876	0.263881	0.298432				0.236829		0.218626	0.392257
Di-hydroxybenzoic acid hex.2	0.40948	0.579146	0.516534	0.389234	0.556517	0.397723	0.453572	0.501117	0.417992	0.353296	0.622476	0.345913	0.248848	0.314746	0.243275		0.259845	0.295924				0.544433									0.219248	0.320196	0.308621	0.411833						0.371884	0.314563		0.296384
Di-hydroxy methyl benzoic acid hex.1	0.433166	0.442311	0.44463	0.380017	0.37726	0.388125	0.50196	0.254419	0.354602	0.425346	0.448205	0.210928					0.288192	0.341587	0.262447			0.368462	0.217876							0.467349	0.496006	0.365302		0.223177	0.295916		0.263493		0.205019		0.427652	0.354427	0.228863						0.223451
Di-hydroxy methyl benzoic acid hex.2																			0.36592	0.2193	0.22071				0.328956		0.252516			0.434063	0.381556	0.257394		0.347671	0.30162	0.311877	0.611936	0.472204	0.510364	0.21556	0.288497		0.441497	0.282329	0.46497	0.411346	0.38364	0.220236	0.473322
Di-hydroxy methyl benzoic acid hex.3												0.210934			0.265912	0.260367			0.345906	0.389914	0.349512		0.313313	0.455789	0.50213		0.24157	0.243519		0.533421	0.322113			0.330326	0.312101	0.544663	0.453767	0.261956	0.477375	0.238213			0.265417	0.449486	0.922092	0.87175	0.749423		0.928995
1-O-protocatechuyl-beta-xylose	0.355242	0.541359	0.473277	0.34876	0.520265	0.370191	0.416751	0.361612	0.40786	0.293815	0.611352	0.331609	0.285446	0.343541	0.294941		0.24976	0.27795				0.535663									0.264543	0.316679	0.370772	0.361507						0.293384	0.30647
Triterpenoid-hex.1		0.219937	0.220803								0.273237											0.235239					0.22265	0.221367										0.238036										0.204864
Triterpenoid-hex.2	0.328651	0.354008	0.351985	0.28935	0.327626	0.338177	0.3659		0.238209	0.36969	0.393492											0.361011				0.253174	0.275879	0.266459		0.207312	0.272116	0.283496		0.316004			0.268155	0.313719		0.244768	0.221569	0.242036	0.235596					0.282687
Triterpenoid-hex.3	0.463953	0.486923	0.532599	0.41862	0.416792	0.440817	0.573428	0.394149	0.402684	0.485542	0.485138	0.310028			0.212648	0.230021	0.281427	0.223468	0.298121			0.452099								0.34745	0.414929	0.28165		0.350436			0.304216	0.275975		0.229846	0.290922		0.277926						0.244811
Sesquiterpenoid hex.1							0.253183				0.223726												0.286601	0.234572	0.207966	0.224288	0.228849	0.264733		0.539742	0.443007	0.275282		0.376026	0.338397	0.344666			0.35865	0.311371	0.389707		0.26367	0.283561	0.311658	0.226712	0.336466	0.231712	0.281043
Sesquiterpenoid hex.2		0.208424					0.260015				0.266713			0.254442								0.26845	0.222211	0.254567	0.222723	0.21897	0.221678	0.275495		0.298766	0.285492	0.233934	0.234412	0.330765		0.238129		0.263862	0.272894	0.320408	0.270492		0.252963	0.355274	0.271285		0.227813	0.211948	0.229994
[truncated: 29 more columns]

## Sheet: summary
	2013	2014
positive cor.	1205	1196
negative cor.	103	45
sum	1308	1241
