# Supplementary material for: Genetic analysis of phenylpropanoids and antioxidant capacity in strawberry fruit reveals mQTL hotspots and candidate genes
Source: Sci Rep. 2020 Nov 19;10:20197. doi: 10.1038/s41598-020-76946-x (PMC7677386; doi:10.1038/s41598-020-76946-x)
Supplement: Supplementary file 4 — Supplementary Table 3. [file 41598_2020_76946_MOESM4_ESM.xlsx]

## Sheet: Hoja1
	Supplementary Table S3. QTL detected for total polyphenols (TPC), antioxidant capacity (TEAC), and polar secondary metabolites in the ‘232’ x ‘1392’ linkage map by Kruskal-Wallis (KW) and restricted multiple QTL mapping (rMQM) analysis. The position of the LOD peak (in cM), the markers used as cofactors and the 1-LOD confidence interval are indicated. The estimated mean effect (for transformed da…
	Trait	Year	QTL	KWa	Group	Position	Locus	Thrs.	LOD	1-LOD interval	mu_ac{00}	mu_ad{00}	mu_bc{00}	mu_bd{00}	Variance	R2 (%)c	Cofactor	Transf.
1	Total Polyphenolic Content	2013	qTPC-I-2	****	LGI-2	32.342	F28830-24:C>T-LG1	5	8.46	31-33.3	4.39625	4.40818	4.28917	4.28635	0.00371977	16.8	X	Ln
2			qTPC-II-2	-	LGII-2	34.893	14294-52:C>T-LG2		7.82	32.2-38.1	4.40261	4.5397	4.48511	4.42992	0.00374044	17.9	X	Ln
3			qTPC-III-3	*	LGIII-3	77.123	12094-6:C>G-		9.72	76.5-78.5	4.41448	4.37213	4.27608	4.26562	0.00362516	21.7	X	Ln
4			qTPC-IV-1	****	LGIV-1	42.5	11205-28:A>G-LG4		5.8	39.1-49.9	4.40261	4.37935	4.32272	4.29794	0.00374036	8.8	X	Ln
5			qTPC-VI-4	-	LGVI-4	64.41	37843--LG6		9.35	63.8-64.9	4.40261	4.32953	4.43937	4.29058	0.00374037	18.6	X	Ln
6		2014	qTPC-IV-3	*	LGIV-3	24.472	F26068-11:T>A-LG4	5.2	5.61	22.8-31.9	0.121996	0.133026	0.136324	0.118974	2.72469e-05	57.2	X	1/SQRT
7			qTPC-VI-5	*	LGVI-5	38.364	37297-9:A>T-		5.58	28.2-40.4	0.121996	0.120809	0.130908	0.120056	2.7247e-05	18.1	X	1/SQRT
8	TEAC	2013	qTEAC-II-1b	*	LGII-1	55.244	F32426-20:A>G-LG2	5.2	5	52.9-71.5	6.35403	6.0637	6.48624	6.08986	0.0431033	12	X	SQRT
9			qTEAC-II-3	*	LGII-3	25.296	18942-35:A>C-LG2		6.86	24.7-27.3	6.35403	6.15355	6.41328	6.65154	0.0431035	14.5	X	SQRT
10			qTEAC-IV-1	-	LGIV-1	74.917	F35639-62:C>T-LG4		9.52	72.5-76.2	6.35403	5.50505	5.64708	5.90735	0.0431035	42.5	X	SQRT
11			qTEAC-VII-2	-	LGVII-2	79.33	M00337-46:A>T-LG7		10.62	77.5-81	6.35403	6.20909	6.96038	6.5569	0.0431037	25.4	X	SQRT
12		2014	qTEAC-I-2	****	LGI-2	15.406	F18760-32:G>A-LG1	5.2	10.16	14.6-16.5	18.609	18.609	11.6705	11.6705	4.34076	33.3	X	-
13			qTEAC-IV-2	-	LGIV-2	38.945	13169-13:G>A-LG4		10.14	37.5-39.2	28.5269	38.6663	32.2559	33.5877	3.75491	30	X	-
14			qTEAC-V-3	-	LGV-3	25.615	F25830-61:T>C-LG5		8.17	24.5-26.4	28.527	20.2795	24.7817	25.9482	3.75499	23.5	X	-
15			qTEAC-VI-5	-	LGVI-5	28.174	ChFaM058-172		10.27	23.4-29.7	28.5271	27.8591	30.9151	35.7767	3.755	20	X	-
16			qTEAC-VII-4	-	LGVII-4	37.486	UDF05-234h		5.19	36.6-46.5	28.5269	32.6221	30.3836	30.877	3.75493	6.7	X	-
1	(Epi)afzelechin or phloretin hexose 7.53	2013	qAfzhex-7.53-IV-2	-	LGIV-2	57.657	F00645-26:A>C-LG4	5	5.41	57.2-58.9	-0.212312	-0.282946	-0.534805	-0.580856	0.0545349	12	X	Ln
2			qAfzhex-7.53-VI-1	-	LGVI-1	17.875	M00766-58:T>A-LG6		8.73	13.4-21.4	-0.213249	-0.511859	-0.535025	-0.804615	0.0550737	22.2	X	Ln
3			qAfzhex-7.53-VI-2	*	LGVI-2	39.556	EMFv010-170h		10.94	38.6-43.1	-0.212286	-0.60695	-0.0541336	-0.540278	0.0545442	27.7	X	Ln
4			qAfzhex-7.53-VI-7	****	LGVI-7	19.51	EMFv010-180h		7.49	18.1-29.9	-0.212285	-0.502157	-0.0592257	-0.409336	0.0545441	14.3	X	Ln
5		2014	qAfzhex-7.53-I-2	***	LGI-2	51.742	F13347-55:C>T-LG1	5.1	8.46	50.7-52.7	-0.186739	-0.260826	-0.703561	-0.570594	0.0754282	17.6	X	Ln
6			qAfzhex-7.53-V-1	-	LGV-1	45.414	15736-34:A>G-LG5		6.66	44.4-51.1	-0.186739	-0.160068	-0.0467563	0.313557	0.0754282	13.4	X	Ln
7			qAfzhex-7.53-VI-2	****	LGVI-2	60.478	M14935-28:C>T-LG6		6.26	47.6-60.5	-0.28571	-0.541318	0.00629908	-0.386839	0.0622986	15.9	X	Ln
8			qAfzhex-7.53-VI-7	****	LGVI-7	23.672	M20868-26:G>A-LG6		10.39	15.6-25.5	-0.186777	-0.597365	0.0201503	-0.332608	0.0754208	22.5	X	Ln
9	(Epi)afzelechin or phloretin hexose 8.29	2013	qAfzhex-8.29-I-2	****	LGI-2	84.408	11980-57:G>A-LG1	5.1	5.7	83.6-85.8	0.0757523	0.310292	0.325985	-0.100374	0.0671958	13.2	X	Ln
10			qAfzhex-8.29-VI-1	****	LGVI-1	9.962	M17235-40:A>T-LG6		13	7.5-17.9	0.0758107	-0.465436	-0.405869	-0.919198	0.0671966	42	X	Ln
11			qAfzhex-8.29-VI-2	*	LGVI-2	47.777	EMFn228-268		5.41	29.7-52.3	0.0758103	0.179994	0.416358	0.754278	0.0671962	21.5	X	Ln
12		2014	qAfzhex-8.29-V-4	-	LGV-4	28.722	25825-6:G>A-	5.3	5.32	28.3-29.2	0.492881	1.12465	0.548307	0.414866	0.0780193	15	X	Ln
13			qAfzhex-8.29-VI-1	****	LGVI-1	26.616	EMFv006-208		15.54	26.23-28.3	0.492883	-0.0413083	-0.121216	-0.493283	0.07802	43.2	X	Ln
14			qAfzhex-8.29-VI-2	***	LGVI-2	38.625	M20098-16:G>A-LG6		8.06	36.3-45.6	0.492884	0.855915	0.490283	1.01401	0.0780202	18.1	X	Ln
15	(Epi)afzelechin or phloretin hexose 8.8	2013	qAfzhex-8.8-VI-7	*	LGVI-7	36.878	M27657-20:C>T-LG6	4.9	5.2	35.1-36.9	0.875108	1.13215	1.10487	1.23937	0.0490702	19.5	X	SQ
16		2014	qAfzhex-8.8-VI-1	****	LGVI-1	13.386	M14012-48:C>T-LG6	4.9	5.97	12.7-28.8	1.3369	1.07762	1.09065	0.833269	0.0906227	26.1	X	SQ
17	(Epi)catechin 5.06	2013	qCat-5.06-I-2	****	LGI-2	32.342	F28830-24:C>T-LG1	5.1	5.19	31-37.5	-0.0575161	-0.0607456	-0.184072	-0.374663	0.0479811	16.3	X	Ln
18			qCat-5.06-III-3b	***	LGIII-3	80.559	15653-52:A>G-		4.82	79.5-81.7	-0.0582167	0.131375	-0.155757	0.103416	0.0525506	15	X	Ln
19			qCat-5.06-V-3b	*	LGV-3	39.456	M21814-37:G>C-LG5		4.61	25.6-45.3	-0.0582168	0.0935055	-0.244371	0.014924	0.0525506	14.3	X	Ln
20		2014	qCat-5.06-I-2	***	LGI-2	34.534	F41005-30:C>T-LG1	5.2	5.22	34.2-35.6	0.324659	-0.332681	-0.17951	-0.155413	0.041078	38.3	X	Ln
21			qCat-5.06-V-4	-	LGV-4	18.746	42748-25:C>T-		6.06	18.3-19.2	0.333877	1.02306	0.367981	0.389407	0.040325	16.4	X	Ln
22	Epicatechin glucuronide 5.17	2013	qCatgluc-5.17-V-4	****	LGV-4	28.032	37540--	5.1	12.04	27.7-28.3	0.425522	0.691408	0.615748	0.751875	0.0125996	47.7	X	SQ
23		2014	qCatgluc-5.17-V-1	-	LGV-1	16.144	ChFaM106-155h	5.3	5.77	15-17.4	-2.11145	-1.86273	-2.48591	-1.53826	0.262054	15.8	X	Ln
24			qCatgluc-5.17-V-4	****	LGV-4	34.919	29488-18:C>T-		12.71	31-36.2	-2.12234	-1.189	-1.189	-0.743925	0.274384	38.1	X	Ln
25	Epicatechin glucuronide 5.41	2013	qCatgluc-5.41-IV-1	*	LGIV-1	47.042	F35515-42:C>T-LG4	5.2	5.48	46.3-48.6	0.425545	0.276683	0.169873	0.378836	0.00713666	26.2	X	SQ
26			qCatgluc-5.41-V-2	-	LGV-2	17.264	M00247-47:C>G-LG5		6.74	15.6-18.5	0.425546	0.592872	0.516657	0.608522	0.0071369	21	X	SQ
27			qCatgluc-5.41-V-4	****	LGV-4	34.12	FAC003-186/207		12.72	33.6-39.8	0.425545	0.637668	0.637668	0.718903	0.00713681	25.8	X	SQ
28		2014	qCatgluc-5.41-V-4	***	LGV-4	34.12	FAC003-186/207	5.4	11.24	27.7-41.1	0.51144	0.822224	0.822224	0.939764	0.0308952	33.8	X	SQ
29			qCatgluc-5.41-VII-2b	*	LGVII-2	72.44	M16131-13:A>C-LG7		5.37	72.1-77.5	0.511438	0.641668	0.777798	0.55003	0.0308955	14.5	X	SQ
30			qCatgluc-5.41-VI-7	-	LGVI-7	25.521	37612-45:T>C-		4.49	22.1-36.5	0.51144	0.254197	0.405565	0.310506	0.0308952	11.7	X	SQ
31	Procyanidin dimer 4.66	2013	qProCydi-4.66-I-2	****	LGI-2	32.342	F28830-24:C>T-LG1	5.2	6.32	40-42.9	0.139552	0.0651594	-0.148302	-0.231028	0.0574662	22.5	X	Ln
32			qProCydi-4.66-V-3	***	LGV-3	39.456	M21814-37:G>C-LG5		6.11	27-40	0.105734	0.369974	-0.0595666	0.209503	0.0590133	21.1	X	Ln
33	Procyanidin dimer 4.89	2013	qProCydi-4.89-I-2	****	LGI-2	32.342	F28830-24:C>T-LG1	5.3	10.52	31-34.2	1.30494	1.26955	1.39467	1.53148	0.00378465	23	X	1/SQ
34			qProCydi-4.89-IV-1	**	LGIV-1	101.794	F14784-64:G>A-LG5		6.18	100.3-103.2	1.24483	0.952519	0.877141	1.14025	0.00703226	52.5	X	1/SQ
35		2014	qProCydi-4.89-II-1	*	LGII-1	93.134	ChFaM126-188h	5.1	5.19	88.9-93.1	1.14684	1.06581	1.05429	1.29294	0.0111932	36.9	X	1/SQ
36			qProCydi-4.89-IV-1	-	LGIV-1	101.794	F14784-64:G>A-LG5		5.62	89.4-103.2	1.1469	0.883961	0.774756	0.986788	0.0111884	52.2	X	1/SQ
37	Procyanidin dimer 6.21	2013	qProCydi-6.21-III-3	*	LGIII-3	80.846	ChFaM159-262h	6	7.17	79.5-81.7	0.660561	0.952324	0.75427	0.986815	0.0276924	23.6	X	-
38			qProCydi-6.21-IV-1b	****	LGIV-1	11.263	M42707-57:A>C-LG1		5.66	9.2-13.3	0.660532	0.796787	0.551001	0.48562	0.0276932	19.2	X	-
39			qProCydi-6.21-V-3	***	LGV-3	28.221	F27887-44:A>T-LG5		8.59	26.4-29.4	0.660564	1.14167	0.631882	0.853635	0.0276927	39.7	X	-
40		2014	qProCydi-6.21-I-2	***	LGI-2	15.406	F18760-32:G>A-LG1	5.1	6.96	14.6-16.5	0.191593	0.191593	-0.142421	-0.142421	0.0576915	23.8	X	Ln
41			qProCydi-6.21-VI-1	*	LGVI-1	9.962	M17235-40:A>T-LG6		4.04	6.5-11	0.191593	0.138378	0.165322	0.465602	0.0576913	16	X	Ln
42	Procyanidin tetramer 4.46	2013	qProCytet-4.46-I-2	****	LGI-2	41.304	14064-18:T>C-	5.4	6.89	39-42.9	1.25488	1.52605	0.735142	0.728251	0.241187	25.8	X	-
43			qProCytet-4.46-V-3	****	LGV-3	10.145	M12243-63:G>A-LG5		6.4	9.2-16.2	1.25488	1.8027	1.07755	1.75844	0.241187	23.5		-
44		2014	qProCytet-4.46-II-2	-	LGII-2	41.783	M13933-57:T>G-	5.3	8.5	40.4-42.2	2.57579	1.17643	0.546461	0.988347	0.146786	55.5	X	-
45			qProCytet-4.46-VI-1	**	LGVI-1	10.986	12065-68:G>A-LG6		5.79	10-12.7	2.65497	2.94924	2.78487	3.50741	0.155727	16.2	X	-
46	Procyanidin tetramer 4.77	2013	qProCytet-4.77-I-2	****	LGI-2	32.342	F28830-24:C>T-LG1	5.6	7.34	31-34.3	1.37031	1.03832	0.869873	0.78869	0.06316	28.4	X	-
47			qProCytet-4.77-IV-2	-	LGIV-2	79.498	F10855-63:C>T-LG4		7.49	78.9-80.6	1.17444	1.38784	1.02257	0.811559	0.0746073	27.5	X	-
48		2014	qProCytet-4.77-V-4b	**	LGV-4	4.054	F26824-60:A>G-LG5	5.1	5.15	0-9.7	-0.083058	0.449934	0.418032	0.519574	0.153001	25.5	X	Ln
49	Procyanidin tetramer 5.18	2013	qProCytet-5.18-I-2	****	LGI-2	41.304	14064-18:T>C-	5.2	7.21	32.3-49.3	0.188113	0.0602258	-0.143954	-0.219559	0.0523673	19.5	X	Ln
50			qProCytet-5.18-IV-1	****	LGIV-1	11.263	M42707-57:A>C-LG1		6.32	9.2-13.3	0.187993	0.206016	-0.0230878	-0.163381	0.052377	18.3	X	Ln
51			qProCytet-5.18-V-3	****	LGV-3	34.128	F14913-9:A>G-LG5		5.58	29.7-40.1	0.188113	0.402082	0.0162012	0.274114	0.0523673	14.3	X	Ln
52		2014	qProCytet-5.18-VI-5		LGVI-5	29.739	17806-7:C>T-	5.2	5.73	25.4-32.2	1.07836	1.02751	1.22493	1.01223	0.0152996	24.8	X	1/SQ
53	Procyanidin tetramer 5.45	2013	qProCytet-5.45-I-2	**	LGI-2	32.342	F28830-24:C>T-LG1	5.2	5.57	31-34.2	-0.219853	-0.294697	-0.482573	-0.476238	0.0135111	3.6	X	Ln
54			qProCytet-5.45-III-4	-	LGIII-4	48.538	F10928-56:A>T-LG3*		7.66	46.8-51	-0.24937	-0.613544	-0.170539	-0.837866	0.01415	28.7	X	Ln
55			qProCytet-5.45-IV-1	*	LGIV-1	101.794	F14784-64:G>A-LG5		7.33	100.3-103.2	-0.253292	0.129568	0.607587	-0.12791	0.0144655	31.4	X	Ln
56		2014	qProCytet-5.45-I-1	-	LGI-1	16.71	F12638-50:T>C-LG1	4.9	5.8	13.8-18.8	-0.459877	0.133389	0.090711	0.0873875	0.106853	18.8	X	Ln
57			qProCytet-5.45-VI-1	-	LGVI-1	7.523	26030-63:A>G-LG6		7.25	6.6-9.5	-0.459874	-0.235393	-0.718944	0.0766082	0.106854	27.9	X	Ln
58	Procyanidin trimer 3.62	2013	qProCytri-3.26-I-1	****	LGI-2	32.342	F28830-24:C>T-LG1	5.1	6.31	31-34.2	0.0675499	-0.0130439	-0.242744	-0.292421	0.0527442	18.3	X	Ln
59			qProCytri-3.26-IV-2b	*	LGIV-2	79.498	F10855-63:C>T-LG4		4.74	78.9-81.1	0.0254012	0.191072	-0.0411696	-0.17165	0.0537207	12	X	Ln
60			qProCytri-3.26-V-3b	***	LGV-3	28.221	F27887-44:A>T-LG5		4.57	27-40.1	0.0254029	0.38146	0.118201	0.178632	0.053721	15.1	X	Ln
61	Procyanidin trimer 5.01	2013	qProCytri-5.01-III-3	**	LGIII-3	80.846	ChFaM159-262h	5.3	6.45	79.5-81.7	1.40369	1.20439	1.39046	1.21285	0.0169397	24.5	X	1/SQ
62			qProCytri-5.01-IV-1b	*	LGIV-1	118.296	ChFvM232-188		4.48	91.4-120.3	1.40369	1.40369	1.25964	1.25964	0.0169397	16.4	X	1/SQ
63			qProCytri-5.01-V-3	**	LGV-3	28.221	F27887-44:A>T-LG5		7.39	25.6-29.4	1.40369	1.09606	1.33773	1.19971	0.0169395	33.2	X	1/SQ
64	Procyanidin trimer 5.10	2013	qProCytri-5.10-I-2	****	LGI-2	32.342	F28830-24:C>T-LG1	5.2	5.92	31-42.9	0.0792179	0.0736669	-0.135642	-0.290355	0.0613301	21.5	X	Ln
65			qProCytri-5.10-V-3b	***	LGV-3	29.735	F14812-61:G>C-LG5		5.08	27-44.2	0.0697275	0.301531	-0.0872499	0.101521	0.0644082	18.6	X	Ln
66	Procyanidin trimer 5.20	2013	qProCytri-5.20-I-2	****	LGI-2	35.672	F32156-17:A>C-LG1	5.1	8.97	34.5-37.5	-0.364013	-0.0878608	-0.417461	-0.53079	0.0152221	23.4	X	Ln
67			qProCytri-5.20-IV-1	****	LGIV-1	101.794	F14784-64:G>A-LG5		7.5	100.3-103.2	-0.362364	0.0388619	0.209376	-0.273226	0.0149663	37.8	X	Ln
68			qProCytri-5.20-V-3	****	LGV-3	30.614	F13243-54:C>T-LG5		7.69	29.4-31.7	-0.362363	-0.183027	-0.55291	-0.217908	0.0149662	15.6	X	Ln
69	Propelargonidin dimer 5.24	2013	qProPgdi-5.24-I-2b	****	LGI-2	32.342	F28830-24:C>T-LG1	5	4.27	31-34.5	0.320511	0.0953246	0.0255483	-0.0928833	0.0503906	16.2	X	Ln
70			qProPgdi-5.24-II-5	-	LGII-5	59.178	M21394-35:A>G-LG2		5.14	47.4-60.4	0.178485	0.565603	0.337938	0.278756	0.0579129	14.9	X	Ln
71			qProPgdi-5.24-IV-1b	*	LGIV-1	17.609	F37395-32:C>T-LG4		4.19	17.4-28.2	0.178485	0.344474	0.208722	0.0241184	0.0579128	11.7	X	Ln
72			qProPgdi-5.24-IV-3	**	LGIV-3	76.413	F01491-66:G>A-LG5		5.78	75.1-78.4	0.177391	-0.0886776	-0.238395	-0.277291	0.0575418	16.7	X	Ln
73	Propelargonidin dimer 5.57	2013	qProPgdi-5.57-I-2b	-	LGI-2	32.342	F28830-24:C>T-LG1	5.4	4.64	31-58.9	-0.104695	-0.0327623	-0.133384	-0.539977	0.106727	18.3	X	Ln
74			qProPgdi-5.57-V-2	****	LGV-2	15.59	ChFaM044-226		8.68	11.2-19.3	-0.108457	0.0165028	-0.583679	-0.577936	0.127916	34.2	X	Ln
75		2014	qProPgdi-5.57-II-1	***	LGII-1	83.577	F12978-43:G>T-LG2	4.9	6.23	81-92.9	0.863917	1.07238	1.04407	0.62887	0.0603578	20.5	X	SQ
76			qProPgdi-5.57-V-2	***	LGV-2	18.506	M30873-45:T>G-LG5		5.1	10-21.8	0.863916	0.899403	0.690729	0.514119	0.0603576	14.3	X	SQ
77	Propelargonidin dimer 6.52	2013	qProPgdi-6.52-VI-6	***	LGVI-6	29.419	FaQR-S1	4.8	6.48	25.9-30.7	0.34999	0.531829	0.695985	0.836179	0.0711578	27.5	X	-
78			qProPgdi-6.52-VII-4b	*	LGVII-4	11.064	F10940-16:T>C-LG7		4.27	6.4-26.7	0.34999	0.566777	0.725693	0.34061	0.0711579	18.5	X	-
79		2014	qProPgdi-6.52-II-4	-	LGII-4	9.033	25187-5:T>C-	5	5	7-14	1.37445	0.878599	1.39056	1.17325	0.0928639	18	X	SQ
80			qProPgdi-6.52-V-2	***	LGV-2	19.784	F13908-63:A>G-LG5		6.46	15.6-25.9	1.37931	1.42886	1.0075	0.942986	0.0886301	20.3	X	SQ
81	Propelargonidin dimer 6.87	2013	qProPgdi-6.87-I-2	****	LGI-2	37.496	F40498-26:G>A-LG1	5.2	5.87	35.7-39	-0.334047	0.129047	-0.0426428	-0.305183	0.0322621	31.4	X	Ln
82			qProPgdi-6.87-IV-3	****	LGIV-3	76.413	F01491-66:G>A-LG5		6.7	75.1-78.4	-0.334714	-0.524388	-0.768158	-0.669347	0.0347678	19.2	X	Ln
83			qProPgdi-6.87-V-2	****	LGV-2	11.221	M36394-40:C>A-LG5		7.42	10-18.5	-0.334003	-0.00926701	-0.25382	0.0550286	0.0322643	23.3	X	Ln
84		2014	qProPgdi-6.87-IV-3	-	LGIV-3	39.736	F33888-13:A>G-LG4	5.1	8.18	38.8-40.5	-0.103497	0.343791	0.0158902	-0.415517	0.0756022	32.8	X	Ln
85			qProPgdi-6.87-V-3	*	LGV-3	46.78	M29391-61:C>T-LG5		5.93	41.1-50.1	-0.103497	-0.168504	-0.583648	-0.107355	0.0756018	20.9	X	Ln
86	Propelargonidin dimer 3.99	2014	qProPgdi-3.99-I-2	***	LGI-2	45.516	F39616-66:A>T-LG1	4.9	5.27	44.4-58	0.515087	0.673528	0.392615	0.202524	0.0868724	18.2	X	Ln
87			qProPgdi-3.99-II-2b	-	LGII-2	68.297	M33690-38:C>G-LG2		4.58	67.9-69.1	0.515088	0.0909598	0.188013	0.308062	0.0868723	15.2	X	Ln
88	Propelargonidin trimer 5.41	2013	qProPgtri-5.41-I-2	****	LGI-2	28.179	F00721-39:G>A-LG1	5.1	6.77	26.7-29.9	1.02356	1.02356	0.518201	0.518201	0.119715	21.4	X	-
89			qProPgtri-5.41-III-2b	**	LGIII-2	81.931	M22246-19:T>G-		4.64	75.9-93.8	1.03784	1.4504	0.982592	1.06692	0.117273	14	X	-
90			qProPgtri-5.41-VII-1	*	LGVII-1	43.311	M35119-35:A>G-LG7		5.1	40.8-53.4	1.02357	0.660337	1.2491	1.15321	0.119715	15.3	X	-
91		2014	qProPgtri-5.41-V-1	-	LGV-1	41.304	F15028-27:G>T-LG5	5.1	6.22	40.9-41.3	3.03745	4.03786	3.49385	3.26049	0.222105	15.2	X	-
92			qProPgtri-5.41-V-3	-	LGV-3	28.221	F27887-44:A>T-LG5		8.88	27-29.4	3.03745	1.60781	1.56604	2.27127	0.222105	41.9	X	-
93	Propelargonidin trimer 5.46	2013	qProPgtri-5.46-I-2	****	LGI-2	41.304	14064-18:T>C-	5.4	5.5	39-42.9	1.39967	1.45747	0.837538	0.943054	0.169436	16.5	X	-
94	Propelargonidin trimer 5.63	2013	qProPgtri-5.63-I-2	****	LGI-2	14.611	F11045-38:C>T-LG1	5.1	7.14	13.1-23.2	0.253946	0.253946	-0.0324947	-0.0324947	0.0366633	22.3	X	Ln
95			qProPgtri-5.63-V-2b	****	LGV-2	11.221	M36394-40:C>A-LG5		4.7	10-17.3	0.253949	0.480289	0.225374	0.406298	0.0366631	9.3	X	Ln
96			qProPgtri-5.63-VII-2	****	LGVII-2	37.205	M26148-15:G>A-LG7		5.18	35.9-39.2	0.246545	0.00691758	0.00465517	-0.162518	0.0370984	21.1	X	Ln
97	Propelargonidin trimer 6.50	2013	qProPgtri-6.50-I-2	****	LGI-2	14.611	F11045-38:C>T-LG1	5	6.28	13.1-15.4	0.972285	0.972285	0.778902	0.778902	0.0243807	21.1	X	SQ
98			qProPgtri-6.50-V-2	*	LGV-2	15.59	ChFaM044-226		5.67	0-17.3	0.972285	1.15554	1.12764	1.20996	0.0243807	18.8	X	SQ
99	Propelargonidin trimer 6.85	2013	qProPgtri-6.85-IV-3	***	LGIV-3	76.413	F01491-66:G>A-LG5	5.1	5.71	62.7-78.4	-0.255667	-0.613114	-0.712337	-0.791724	0.0738242	17.6	X	Ln
100			qProPgtri-6.85-IV-4	-	LGIV-4	17.403	F14526-66:T>A-LG4		5.26	15.2-20.2	-0.259124	0.0269794	-0.0267972	0.188205	0.0751723	17.5	X	Ln
101			qProPgtri-6.85-V-2	****	LGV-2	11.221	M36394-40:C>A-LG5		7.4	10-14.2	-0.259124	0.147522	-0.0898041	0.280263	0.0751723	23.7	X	Ln
102		2014	qProPgtri-6.85-II-5	-	LGII-5	56.418	M43853-58:C>A-LG2	5.1	5.46	55.7-56.9	0.0709076	-0.35034	-0.299781	0.188517	0.0811611	19.4	X	Ln
103			qProPgtri-6.85-IV-3	*	LGIV-3	60.903	M14557-31:C>A-**		5.66	59.2-61.7	0.0709035	0.326699	0.0346948	-0.154774	0.0811615	19.2	X	Ln
104			qProPgtri-6.85-VII-3	*	LGVII-3	47.581	F39028-48:A>C-LG7		5.45	37-50	0.0823707	0.369911	0.441263	0.563757	0.0813626	17.2	X	Ln
105	Cyanidin hexose 5.12	2013	qCyhex-5.12-V-2	***	LGV-2	29.535	M37700-41:T>G-LG4	5	5.43	30.3-41.9	0.338187	0.48545	0.454921	0.500308	0.0123643	15.3	X	SQ
106			qCyhex-5.12-V-4	**	LGV-4	33.854	11693-58:C>A-LG5		12.42	33.6-38.9	0.340999	0.532124	0.532124	0.632522	0.0125584	41.5	X	SQ
107		2014	qCyhex-5.12-V-1	-	LGV-1	16.144	ChFaM106-155h	5.2	5.85	13.8-17.4	0.373362	0.52854	0.326599	0.603138	0.0261248	16.1	X	SQ
108			qCyhex-5.12-V-4	****	LGV-4	38.315	18898-64:A>T-		11.73	33-41.1	0.396422	0.686196	0.642518	0.825397	0.026989	34.7	X	SQ
109			qCyhex-5.12-VI-3	-	LGVI-3	16.901	M38290-44:G>A-LG1		5.37	14.7-23.3	0.396576	0.621667	0.397406	0.528586	0.0269917	13.2	X	SQ
110	Pelargonidin hexose 5.50	2013	qPghex-5.50-II-3	-	LGII-3	9.001	13698-23:C>G-	5	5.13	5.4-18.5	-0.453458	-0.551488	-0.667185	-0.394634	0.0266374	11.1	X	Ln
111			qPghex-5.50-V-2	****	LGV-2	17.264	M00247-47:C>G-LG5		11.11	15.6-18.5	-0.451202	-0.0876785	-0.331548	-0.112974	0.0266886	25.9	X	Ln
112			qPghex-5.50-VII-4	*	LGVII-4	22.65	24194-52:C>A-LG7		7.26	21.7-24.7	-0.451198	-0.393886	-0.273976	-0.717127	0.0266887	18.2	X	Ln
113		2014	qPghex-5.50-II-2b	*	LGII-2	60.346	M37487-47:G>A-	5.2	4.55	51.8-66	-0.0420466	-0.224682	0.025231	-0.173482	0.0369453	12.6	X	Ln
114			qPghex-5.50-V-2	***	LGV-2	15.59	ChFaM044-226		8.08	14.2-27	-0.0420488	0.193537	0.0616601	0.352328	0.0369452	24.3	X	Ln
115			qPghex-5.50-V-4b	***	LGV-4	20.281	19863-20:C>T-LG4		4.91	18.7-24.2	-0.0420482	-0.144081	-0.144081	-0.323028	0.0369452	13.5	X	Ln
116	Perlargonidin malonyl hexose 6.37	2013	qPgMhex-6.37-I-2b	***	LGI-2	58.192	M31827-35:T>C-LG1	4.9	4.11	51.7-73.4	0.756896	0.834575	1.23518	1.26087	0.172857	9.9	X	Ln
117			qPgMhex-6.37-VI-1	**	LGVI-1	32.027	F29279-33:T>C-LG6		8.1	30.9-33.6	0.756895	0.727215	0.745602	0.00986242	0.172855	27	X	Ln
118		2014	qPgMhex-6.37-III-1	**	LGIII-1	28.196	F38699-57:A>G-	5.1	8.24	27.1-29.3	1.85049	1.96037	1.7806	1.24478	0.132121	21.4	X	SQ
119			qPgMhex-6.37-V-1	*	LGV-1	21.927	22257-11:T>C-LG5		5.66	21.6-23.7	1.84187	1.91629	1.7445	2.46504	0.131496	17.1	X	SQ
120			qPgMhex-6.37-V-4	***	LGV-4	20.281	19863-20:C>T-LG4		6.04	19.9-22.8	1.85049	1.52031	1.52031	1.15795	0.132121	13.2	X	SQ
121	Pelargonidin rutinoside 5.61	2013	qPgrut-5.61-V-2	****	LGV-2	17.264	M00247-47:C>G-LG5	5.1	5.16	0-18.5	-0.81984	-0.518579	-0.699044	-0.415723	0.0799927	23.1	X	Ln
122		2014	qPgrut-5.61-V-2	*	LGV-2	15.59	ChFaM044-226	5.2	6.98	6.3-18.5	0.90322	0.945552	0.930445	1.07524	0.00783405	18.9	X	SQ
123			qPgrut-5.61-V-3	*	LGV-3	13.529	F44050-59:G>A-LG5		7.23	12.5-14.3	0.90322	0.991255	0.856582	0.825096	0.00783405	20.2	X	SQ
124	Pelargonidin acetyl hexoside 6.38	2013	qPgacehex-6.38-V-1b	*	LGV-1	31.775	M11633-54:T>A-	5	4.7	31.2-33.7	1.14654	1.26799	0.996633	0.752308	0.113768	15.6	X	SQ
125			qPgacehex-6.38-V-2	*	LGV-2	18.264	M30873-45:T>G-LG5		6.11	17.3-27.8	1.1277	1.64115	1.39922	1.66538	0.107493	22	x	SQ
126			qPgacehex-6.38-V-4	***	LGV-4	38.925	40256-25:T>G-LG5		5.79	27.3-40.8	1.14645	1.24259	1.22355	0.771891	0.11376	18.9	X	SQ
127		2014	qPgacehex-6.38-V-2	***	LGV-2	8.992	F32504-65:T>G-LG5	5.1	5.34	2-16.6	0.944228	1.51553	1.19659	1.82305	0.281364	17.5	x	Ln
128			qPgacehex-6.38-V-4	***	LGV-4	20.281	19863-20:C>T-LG4		7.48	18.4-22.6	0.98259	0.535839	0.535839	-0.0418669	0.301889	23.8	X	Ln
129	Pelargonidin acetyl hexoside 6.91	2013	qPgacehex-6.91-IV-3	***	LGIV-3	35.022	CFVCT005-100	5.2	5.85	33.2-36.3	-0.767715	-1.54701	-0.980991	-1.28868	0.0705798	23.1	X	Ln
130			qPgacehex-6.91-V-2	***	LGV-2	28.84	M37700-41:T>G-LG4		9.8	27-30.3	-0.783736	0.116334	-0.393921	-0.214655	0.0705488	42.8	x	Ln
131			qPgacehex-6.91-VI-6	*	LGVI-6	30.103	F11188-48:A>G-LG6		7.03	29.4-30.7	-0.767705	0.101044	-0.382873	-0.411411	0.0705824	32.5	X	Ln
132		2014	qPgacehex-6.91-V-2	***	LGV-2	23.851	ChFaM120-184	5.2	6.49	18.5-27.8	1.18376	1.5202	1.46613	1.92799	0.111356	29.4	x	SQ
133	Quercetin-acetylhexose 7.89	2013	qQuerahex-7.89-V-4	****	LGV-4	28.032	37540--	5.5	11.15	27.7-38.7	0.36997	0.816219	0.659146	0.781763	0.0331302	44	X	SQ
134	Quercitin-glucuronide 7.10	2013	qQuerGn-7.10-VII-1	**	LGVII-1	34.458	21227-23:G>T-LG7	5.1	5.31	32.9-41.8	0.645034	0.554728	0.764334	0.667493	0.0145248	21.7	X	SQ
135		2014	qQuerGn-7.10-III-3	**	LGIII-3	70.886	37665--	5.2	5.68	70.1-72.1	1.56768	1.29911	1.1439	1.34862	0.0568412	17.1	X	SQ
136			qQuerGn-7.10-III-4b	*	LGIII-4	49.584	F29568-22:A>G-LG3		4.65	48.5-50.6	1.5743	1.4664	1.80863	1.75385	0.0564763	12.5	X	SQ
137			qQuerGn-7.10-VI-1	-	LGVI-1	3.036	39018-54:A>G-LG6		6.08	0-5	1.56851	1.16357	1.33261	1.50651	0.0566012	17.3	X	SQ
138	Quercetin malonylhexose 7.45	2013	qQuermhex-7.45-IV-3	**	LGIV-3	C2	F35038-25:T>C-	4.9	5.33	40.7-41.6	-0.189137	-0.801747	0.000136412	-0.0646187	0.147229	15.9	X	Ln
139			qQuermhex-7.45-V-2	***	LGV-2	17.264	M00247-47:C>G-LG5		5.13	15.6-36.6	-0.189134	0.195108	0.109146	0.476493	0.147231	13.7	X	Ln
140		2014	qQuermhex-7.45-II-1	*	LGII-1	21.254	16799-47:A>G-LG2	5.2	5.36	20-24.6	1.73828	1.09622	1.50401	1.36718	0.14589	15.7	X	SQ
141			qQuermhex-7.45-II-5b	-	LGII-5	47.213	34721-32:C>A-LG2		4.7	46.8-48.3	1.74559	1.56077	1.56077	2.12704	0.14694	14	X	SQ
142			qQuermhex-7.45-V-3	*	LGV-3	51.452	M38469-17:A>C-LG5		6.49	50.6-52.5	1.74559	1.64476	1.89752	1.15835	0.14694	18.1	X	SQ
143			qQuermhex-7.45-VI-3	*	LGVI-3	41.965	F34354-6:C>T-LG6		5.76	38.9-45	1.74555	1.22717	1.03248	1.05019	0.146937	16.9	X	SQ
144	Quercitin hexose 7.14	2013	qQuerhex-7.14-VI-4	-	LGVI-4	41.51	F11777-36:G>A-LG6	5	6.76	35-44.3	-0.580547	-1.36576	-0.79007	-0.901908	0.0634804	53	X	Ln
145	Rutin 5.59	2014	qRutin-5.59-III-2	***	LGIII-2	37.861	M11179-32:C>T-LG3	5	5.06	27.7-39.9	-0.596031	-0.0723828	-0.320749	-0.255376	0.115278	16.6	X	Ln
146	Rutin 6.91	2013	qRutin-6.91-V-4	****	LGV-4	37.81	17685-25:A>G-LG5	5.3	6.12	23.3-39.8	0.50812	0.658294	0.687453	0.735394	0.0209909	26.9	X	SQ
147		2014	qRutin-6.91-V-4	****	LGV-4	28.283	23801-15:G>A-LG5	5	5.41	24.2-28.7	0.370557	0.650946	0.626989	0.610941	0.0363919	11.4	X	SQ
148			qRutin-6.91-VII-2	*	LGVII-2	46.797	21145-30:G>A-LG7		6.22	44.5-50.9	0.370551	0.50219	0.738576	0.351967	0.0363914	21.1	X	SQ
165	Isorhamnetin glucuronide 7.94	2013	qIrh-Gn-7.94-II-2	****	LGII-2	71.554	29030-61:T>C-	5	7.83	63.9-73.8	-0.663646	-0.177625	-1.13482	-0.451645	0.214837	20.7	X	Ln
166			qIrh-Gn-7.94-V-4	****	LGV-4	55.485	SVP-445		7.34	47.8-56.5	-0.663624	0.0520082	-0.199534	0.442939	0.21484	27.2	X	Ln
167		2014	qIrh-Gn-7.94-II-2	****	LGII-2	75.764	12317-55:A>G-LG2	5.2	10.1	75.2-84.7	-0.421331	-0.166187	-1.47222	-0.833541	0.232245	37.7	X	Ln
168			qIrh-Gn-7.94-II-3	**	LGII-3	56.61	M32484-68:C>T-LG2		5.86	53.2-57.6	-0.421344	-0.826792	0.0241481	0.338515	0.23223	26.1	X	Ln
169			qIrh-Gn-7.94-V-4	**	LGV-4	51.074	M35315-25:A>G-LG1		5.26	46.8-53.7	-0.421337	0.312803	-0.00489651	0.425544	0.232238	19.4	X	Ln
170	Kaempferol acetylhexose 8.65	2014	qK-acehex-8.65-III-1	***	LGIII-1	39.27	ChFaM009-590/598/600	5.2	5.21	38-39.4	0.352965	0.145726	-0.0203872	0.112337	0.0247788	3.5	X	SQ
171			qK-acehex-8.65-V-1	*	LGV-1	52.698	M28178-10:T>G-		8.91	52.6-54.1	0.361394	0.425464	1.23338	1.11233	0.0249412	53.1	X	SQ
172			qK-acehex-8.65-VII-4	*	LGVII-4	68.586	F17544-23:C>T-LG7		9.67	65.6-68.6	0.352963	1.1294	0.33694	1.09676	0.0247786	40.3	X	SQ
173	Kaempferol coumaroyl hexose 7.47	2013	qK-couhex.7.47-III-1	***	LGIII-1	47.823	M32014-34:A>G-LG2*	4.8	5.84	44-49.5	-0.764516	-0.453215	-0.863702	-0.983893	0.105144	24.8	X	Ln
174			qK-couhex.7.47-VII-4	*	LGVII-4	25.65	F45819-16:G>T-LG7		5.95	22.7-28.2	-0.772391	-0.503081	-0.255281	-0.924636	0.0971523	27.3	X	Ln
175		2014	qK-couhex.7.47-I-2	-	LGI-2	84.408	11980-57:G>A-LG1	5	5.09	83.6-97.4	-0.35725	-0.403152	-0.669365	-0.780872	0.0821623	10.6	X	Ln
176			qK-couhex.7.47-V-2	**	LGV-2	0	22161-13:G>T-LG5		6.76	0-7	-0.357232	0.0304692	0.178712	0.211841	0.0821629	19	X	Ln
177			qK-couhex.7.47-V-4	*	LGV-4	33.609	17622-5:A>T-		5.67	32.3-34.1	-0.357236	-0.48881	-0.48881	-0.853798	0.0821623	14.6	X	Ln
178			qK-couhex.7.47-VII-2	*	LGVII-2	46.797	21145-30:G>A-LG7		5.91	44.8-50.9	-0.357254	-0.0468544	0.124713	-0.410122	0.0821612	17.8	X	Ln
179	Kaempferol-glucuronide 7.72	2013	qK-Gn-7.72-V-4	**	LGV-4	18.183	12897-32:T>C-LG4	5.1	5.07	17.4-18.4	0.939596	0.734807	0.78863	0.873759	0.018074	20.4	X	SQ
180		2014	qK-Gn-7.72-IV-1	*	LGIV-1	19.444	M42810-48:T>C-LG4	5.1	5.13	17.7-21.5	1.06927	0.786375	0.994371	0.927858	0.0364579	17	X	SQ
181			qK-Gn-7.72-V-1b	*	LGV-1	21.927	22257-11:T>C-LG5		5.04	21.6-28.7	1.06763	1.11317	0.986407	1.36943	0.0362967	20	X	SQ
182			qK-Gn-7.72-VII-1	-	LGVII-1	43.201	F25909-50:T>C-LG7		5.45	36.6-48	1.06928	1.28195	1.23233	0.980646	0.0364581	19.5	X	SQ
183	Kaempferol-hexose 5.17	2013	qK-hex-5.17-V-4	****	LGV-4	38.723	39476-17:C>T-	5.1	9.81	33.6-39.8	0.476231	0.640548	0.653516	0.758044	0.0168957	40.1	X	SQ
184		2014	qK-hex-5.17-V-1	-	LGV-1	16.144	ChFaM106-155h	5.4	8.14	15-17.4	0.363162	0.500613	0.28103	0.603522	0.0214867	23.5	X	SQ
185			qK-hex-5.17-V-4	****	LGV-4	34.919	29488-18:C>T-		10.98	34.1-35.9	0.388249	0.588637	0.588637	0.754926	0.0231028	30.4	X	SQ
186			qK-hex-5.17-VI-3	-	LGVI-3	16.901	M38290-44:G>A-LG1		6.18	15.7-22.9	0.388249	0.637453	0.413527	0.50094	0.0231026	15.1	X	SQ
187	Kaempferol-hexose 5.51	2013	qK-hex-5.51-II-2	-	LGII-2	15.897	BFACT002-184	5.4	6.35	13.7-17.8	0.471658	-0.73972	-0.646945	-0.450108	0.106753	15.8	X	Ln
188			qK-hex-5.51-IV-1	-	LGIV-1	44.83	F36234-63:C>T-		6.16	43.5-45.8	0.460471	-0.135973	-0.328427	0.144947	0.106934	7.5	X	Ln
189			qK-hex-5.51-V-2	****	LGV-2	17.264	M00247-47:C>G-LG5		28.1	15.6-18.3	0.460475	0.868821	-1.02004	-0.88571	0.106931	51.9	X	Ln
190		2014	qK-hex-5.51-V-2	****	LGV-2	16.59	ChFaM044-226	5.5	20.84	14.2-18.5	-0.468354	-0.0566839	-2.03396	-1.85369	0.363094	66.6		Ln
191	Kaempferol-hexose 7.72	2013	qK-hex-7.72-V-4	****	LGV-4	39.765	12138-40:A>G-LG5	5	7.18	38.9-40.8	-0.0711438	-0.499582	-0.464393	-0.464487	0.063384	26.8	X	Ln
192			qK-hex-7.72-VII-4	-	LGVII-4	24.65	F45819-16:G>T-LG7		8.46	23.6-27.2	-0.229136	-0.0685749	0.268885	-0.395194	0.0398185	31.4	x	Ln
193		2014	qK-hex-7.72-VI-3	***	LGVI-3	26.742	M27561-10:A>T-	5.2	5.29	19.6-34.1	0.996036	1.24247	1.09636	0.976103	0.0348471	25.6	X	SQ
194	Kaempferol hexose glucuronide 5.55	2013	qK-hexGn-5.55-II-5	*	LGII-5	53.733	M11100-59:C>T-LG5	5.2	6.03	53-54.7	0.549738	0.443387	0.747135	0.392724	0.0264972	29.6	X	-
195			qK-hexGn-5.55-V-2	*	LGV-2	34.431	34923--LG5		5.79	24.9-35.6	0.635585	0.417656	0.777691	0.619923	0.0387547	20.5	X	-
196		2014	qK-hexGn-5.55-III-3	*	LGIII-3	80.559	15653-52:A>G-	5.3	4.68	70.9-81.7	0.434052	0.129253	-0.250846	-0.00113965	0.190414	15	X	Ln
197			qK-hexGn-5.55-V-2	**	LGV-2	25.851	ChFaM120-184		7.12	21.9-28.8	0.417393	-0.226995	0.562465	0.438641	0.18242	25.9	x	Ln
198	Kaempferol malonylhexose 8.14	2013	qK-malhex-8.14-I-1	-	LGI-1	56.302	12230-15:A>C-	5	5.04	51-61.5	-0.172882	-0.0795845	0.0331824	0.433233	0.0868547	24.1	X	Ln
199			qK-malhex-8.14-VI-3	****	LGVI-3	24.2	10796-19:G>C-LG6		5.63	23.3-32.9	-0.176169	0.394764	-0.0110219	0.166254	0.0864705	20.8	X	Ln
200			qK-malhex-8.14-VI-6	****	LGVI-6	0	M40412-33:T>C-LG6		5.83	0-1.6	0.493227	0.0495234	0.761559	0.250616	0.165449	20.2	X	Ln
201	Kaempferol pentose hexose glucuronide 9.55	2013	qK-phGn-9.55-I-1	***	LGI-1	41.608	F13621-28:T>C-LG1	5.6	5.29	40.1-57.5	0.262086	0.306535	0.298646	0.676557	0.054347	19	X	SQ
202			qK-phGn-9.55-VI-6	****	LGVI-6	0	M40412-33:T>C-LG6		10.25	0-8.9	0.236174	0.491527	0.461392	0.794884	0.0473221	33.7	X	SQ
203		2014	qK-phGn-9.55-VI-6	****	LGVI-6	10.701	BFFv11-05-02-210	5	8.56	9.2-12.4	0.270875	0.878575	0.469959	0.935413	0.127624	31.7		SQ
149	Diosmetin acetylhexoside 8.29	2013	qDmacehex-8.29-I-2	****	LGI-2	84.408	11980-57:G>A-LG1	5.3	4.25	83.6-85.4	1.6034	1.88457	1.54927	1.24241	0.192584	6.8	X	-
150			qDmacehex-8.29-III-1b	*	LGIII-1	37.113	M33766-39:C>T-LG3*		4.42	34.7-39.6	1.60347	1.86531	1.68823	1.23603	0.192581	8.5	X	-
151			qDmacehex-8.29-VI-1	****	LGVI-1	9.962	M17235-40:A>T-LG6		13.28	8.5-10.9	1.60348	0.699806	0.717149	0.116258	0.192583	33.6	X	-
152			qDmacehex-8.29-VI-2b	-	LGVI-2	31.813	M13555-65:A>T-LG6		4.48	29.7-32.8	1.60324	2.30486	2.04943	1.76993	0.192564	7	X	-
153		2014	qDmacehex-8.29-III-1	****	LGIII-1	27.126	BFACT043-202**	5.5	5.68	17.2-29.2	1.75393	1.45611	1.70389	1.0653	0.18235	21.5	X	SQ
154			qDmacehex-8.29-VI-1	****	LGVI-1	17.875	M00766-58:T>A-LG6		6.63	15.1-18.9	1.75492	1.13869	0.89376	1.03592	0.18247	28.3	X	SQ
155	Eriodictyol hexose 5.50	2013	qEriodhex-5.50-V-2	****	LGV-2	17.264	M00247-47:C>G-LG5	5.2	6.34	15.6-18.3	0.810702	1.11987	0.961242	1.15134	0.0487737	23.9	X	-
156		2014	qEriodhex-5.50-V-2	****	LGV-2	17.264	M00247-47:C>G-LG5	5	5.82	15.2-25.9	1.03207	1.20144	1.14497	1.32695	0.030426	21	X	SQ
157			qEriodhex-5.50-V-4	**	LGV-4	20.281	19863-20:C>T-LG4		5.35	19.9-23.3	1.03207	0.899691	0.899691	0.768487	0.0304259	18.4	X	SQ
158	Eriodictyol hexose 6.04	2013	qEriodhex-6.04-II-3	-	LGII-3	17.414	M14564-7:A>G-LG2	5.2	6.9	16.9-18.5	-0.367372	-0.59772	-0.85676	-0.526494	0.0613066	18.8	X	Ln
159			qEriodhex-6.04-V-2	****	LGV-2	17.264	M00247-47:C>G-LG5		6.32	0-18.5	-0.367371	0.0292998	-0.249992	-0.0509725	0.0613065	16.7	X	Ln
160			qEriodhex-6.04-VI-1b	*	LGVI-1	19.572	M43680-36:G>A-LG6		5.1	17.9-20.6	-0.367371	-0.223182	-0.384631	-0.598001	0.0613066	13.7	X	Ln
161		2014	qEriodhex-6.04-II-2	-	LGII-2	67.866	M37172-64:T>A-LG2	5	7.01	67.2-68.1	0.354707	-0.170944	0.103324	0.0777966	0.0751251	16.3	X	Ln
162			qEriodhex-6.04-IV-4	-	LGIV-4	60.219	F21176-51:G>A-LG4		5.8	58.8-62.2	0.35471	0.35471	0.00535419	0.00535419	0.0751249	11.9	X	Ln
163			qEriodhex-6.04-V-2	**	LGV-2	17.264	M00247-47:C>G-LG5		10.53	15.3-18.3	0.354708	0.838175	0.464823	0.998607	0.0751251	26.2	X	Ln
164			qEriodhex-6.04-V-4	***	LGV-4	23.286	M05642-52:G>A-LG5		9.45	18.3-24.2	0.355955	0.338006	0.20548	-0.19779	0.0747338	23.5	X	Ln
204	Naringenin chalcone hexose 6.29	3013	qNarChhex-6.29-IV-3	****	LGIV-3	61.701	M11824-57:T>A-LG4*	5.1	5.27	61.1-77.4	1.0399	0.878249	1.01213	0.878781	0.0159111	17	X	SQ
205			qNarChhex-6.29-V-4	****	LGV-4	37.384	13279-66:G>C-		6.66	37-42.1	1.0399	1.02379	1.02379	0.843672	0.0159111	22.3	X	SQ
206		2014	qNarChhex-6.29-III-2	*	LGIII-2	31.346	M27101-53:A>C-	5.1	8.05	29.6-32.3	-0.570869	-0.0343467	-0.289438	-0.146192	0.0633559	20.7	X	Ln
207			qNarChhex-6.29-III-3	-	LGIII-3	11.596	M23500-33:G>T-		5.27	9.2-13.8	-0.570869	-0.162374	-0.180699	-0.305221	0.0633559	15.1	X	Ln
208			qNarChhex-6.29-V-1	*	LGV-1	21.62	F27289-27:C>G-		4.9	13.8-34.7	-0.576166	-0.589338	-0.698163	-0.259982	0.0632617	14.5	X	Ln
209			qNarChhex-6.29-V-4	*	LGV-4	13.131	28585-19:A>G-		5.9	11.2-14.2	-0.570869	-0.739945	-0.739945	-1.06518	0.0633557	15.2	X	Ln
216	Cinnamic acid- hexo 7.00	2013	qCinnhex-7.00-I-1	-	LGI-1	9.147	F13002-34:A>T-LG1	4.8	4.9	4.5-13.5	0.544873	-0.190422	-0.0182353	-0.102605	0.1864	19.4	X	Ln
217			qCinnhex-7.00-IV-2	***	LGIV-2	94.562	16233-40:G>A-		5.5	93.1-94.6	0.523508	-0.165975	-0.347771	-0.324884	0.189354	20	X	Ln
218			qCinnhex-7.00-VII-4	*	LGVII-4	11.064	F10940-16:T>C-LG7		5.68	8.7-15	0.544871	1.45559	0.833571	0.952254	0.186399	26.2	X	Ln
219		2014	qCinnhex-7.00-II-1	*	LGII-1	9.809	F32536-66:A>C-LG2	5.5	5.35	0-20	0.934751	1.01984	1.35479	1.45681	0.112874	16.7	X	SQ
220			qCinnhex-7.00-III-3b	*	LGIII-3	77.605	14214-20:G>A-		5.33	77.1-78.5	0.934759	0.559597	0.498923	0.961087	0.112873	18.5	X	SQ
221			qCinnhex-7.00-IV-2b	-	LGIV-2	90.471	F13974-36:G>C-LG4		4.33	89.4-93.1	0.934749	0.550197	0.341169	0.538741	0.112875	14.1	X	SQ
222	Cinnamic acid- hexo 7.39	2013	qCinnhex-7.39-II-2	**	LGII-2	67.175	M20515-30:C>A-LG2	4.7	4.99	66-68.3	-0.00023987	0.318425	-0.490367	-0.0438831	0.298717	22.6	X	Ln
223			qCinnhex-7.39-VII-4	*	LGVII-4	6.45	BFACT029-227*		5.3	6.4-16.3	-0.560057	0.229721	-0.215407	0.272734	0.192475	27.6	X	Ln
224		2014	qCinnhex-7.39-IV-2	****	LGIV-2	73.454	EmFv136-138	6.4	7.43	72.3-74.6	0.968278	1.1031	0.737929	0.583859	0.0780731	23.3	X	SQ
225			qCinnhex-7.39-IV-3b	**	LGIV-3	36.669	F19219-47:G>A-LG4		5.17	36.3-52.5	0.970347	1.03591	1.37718	1.25559	0.0778098	15.5	X	SQ
226			qCinnhex-7.39-V-3b	-	LGV-3	10.145	M12243-63:G>A-LG5		5.07	4.6-10.7	0.968277	0.735314	0.74454	0.492512	0.078073	15.4	X	SQ
227	Coumaric acid hexose 5.18	2013	qCouhex-5.18-III-1b	****	LGIII-1	13.867	ChFvM233-218	5.1	5.07	0-22.5	0.595978	0.677838	0.728264	0.760505	0.00969885	18.3	X	SQ
228			qCouhex-5.18-IV-3	****	LGIV-3	38.508	LOX-S2		5.15	37.7-44.8	0.595977	0.597937	0.735011	0.684754	0.00969877	17.2	X	SQ
229		2014	qCouhex-5.18-IV-2	****	LGIV-2	73.454	EmFv136-138	5.2	6.95	72.3-74.6	0.45675	0.626339	0.409249	0.288343	0.0313915	22.6	X	-
230			qCouhex-5.18-IV-3	****	LGIV-3	45.05	ChFaM161-209		9.43	41.6-45.9	0.456742	0.499583	0.801829	0.703901	0.0313913	30.4	X	-
231	Coumaric acid hexose 5.43	2013	qCouhex-5.43-IV-3	****	LGIV-3	38.508	LOX-S2	5.1	6.02	37.7-44.8	0.561737	0.52197	0.748198	0.743534	0.026535	26	X	-
232		2014	qCouhex-5.43-III-1b	**	LGIII-1	80.223	M35756-31:T>C-LG3	5.1	4.43	78-82.9	0.806536	0.688449	0.855474	0.786397	0.0115393	10	X	SQ
233			qCouhex-5.43-IV-2	***	LGIV-2	73.454	EmFv136-138		6.15	72.3-75.4	0.806534	0.861222	0.73441	0.677149	0.0115394	16.6	X	SQ
234			qCouhex-5.43-IV-3	****	LGIV-3	42.155	F11831-65:C>T-		11.33	41.6-42.8	0.80654	0.765767	0.999378	0.964285	0.0115393	33.8	X	SQ
235	Ferulic acid hexose 5.56	2013	qFerhex-5.56-III-2	***	LGIII-2	57.614	M30011-30:A>G-LG3	5	5.27	56.8-59	0.847577	0.984152	0.934951	1.01979	0.0136771	16	X	1/SQ
236			qFerhex-5.56-V-4	****	LGV-4	9.746	15001-41:C>G-LG5		9.12	2.6-12.3	0.847577	0.9242	0.968015	1.10634	0.0136771	32.8	X	1/SQ
237		2014	qFerhex-5.56-III-2	-	LGIII-2	29.61	ChFvM271-AAT-S1	5	6.05	26.7-31.3	-0.00336934	0.422791	0.138773	-0.00489552	0.0858693	19.4	X	Ln
238			qFerhex-5.56-V-4	****	LGV-4	11.212	17095-51:C>G-LG5		11.1	8.6-12.3	-0.00336984	-0.268173	-0.268173	-0.790803	0.085869	39.6	X	Ln
239	Ferulic acid hexose 6.98	2013	qFerhex-6.98-II-1	-	LGII-1	21.254	16799-47:A>G-LG2	5	8.02	20-23.6	-0.495166	-0.402848	-0.0204387	-1.20055	0.0972392	35.6	X	Ln
240			qFerhex-6.98-II-2	***	LGII-2	93.669	M12424-34:T>C-LG6		9.17	83.7-95.7	-0.490847	0.285858	-0.553752	-0.587672	0.0977024	35.7	X	Ln
241			qFerhex-6.98-IV-3	***	LGIV-3	33.169	F30867-46:A>G-LG4		6.39	28.3-32	-0.467227	-1.10732	-0.363114	-0.354661	0.103563	23.4	X	Ln
242		2014	qFerhex-6.98-V-2b	-	LGV-2	46.601	F27403-27:G>T-LG5	4.8	4.06	45.4-47.1	0.845423	0.721452	0.671403	1.20964	0.140363	14	X	SQ
243			qFerhex-6.98-VII-4	***	LGVII-4	49.571	17949-21:C>G-LG7		6.73	48.5-50.7	0.845423	1.47996	1.00506	0.905843	0.140363	25	X	SQ
244	Ferulic acid hexose 7.39	2013	qFerhex-7.39-II-2	****	LGII-2	67.175	M20515-30:C>A-LG2	4.9	5.11	66-74.9	0.13515	0.45725	-0.261867	0.0546756	0.239087	23.1	X	Ln
245			qFerhex-7.39-VII-4b	*	LGVII-4	6.45	BFACT029-227*		4.77	6.4-17.8	-0.384497	0.359156	-0.0711807	0.270904	0.154364	27.2	X	Ln
246		2014	qFerhex-7.39-III-3	-	LGIII-3	70.886	37665--	5.2	5.77	70.1-71.2	-0.0751078	-0.735812	-0.79291	-0.362938	0.216051	17.1	X	Ln
247			qFerhex-7.39-IV-2	****	LGIV-2	73.454	EmFv136-138		7.84	72.3-74.6	-0.0925786	0.244185	-0.396747	-0.631027	0.216802	24.1	X	Ln
248			qFerhex-7.39-IV-3	****	LGIV-3	49.29	F32402-40:C>G-LG4*		5.76	41.6-52.5	-0.0934856	-0.239301	0.523432	0.223657	0.216906	16.5	X	Ln
249	m-Coumaric acid 5.11	2013	qmCoum-5.11-I-2	*	LGI-2	99.044	F32377-39:C>G-LG1	5	8.58	97.4-99.04	-0.683224	-0.212589	-0.538377	-0.478294	0.0185449	49.9	X	Ln
250			qmCoum-5.11-IV-2	-	LGIV-2	63.757	F19191-13:C>T-LG4		5.73	63.1-64	-0.683331	-0.963739	-0.889514	-0.764965	0.0185679	17.8	X	Ln
251			qmCoum-5.11-V-2	-	LGV-2	53.977	M34072-12:T>G-LG5		6.69	53.2-59.2	-0.683328	-0.700159	-0.663006	-0.358045	0.018568	21.5	X	Ln
252	m-Coumaric acid 6.43	2013	qmCoum-6.43-II-1	****	LGII-1	69.537	F18967-58:A>G-LG2	5.2	15.16	61.4-74.6	-0.970872	-1.86611	-0.953883	-1.80147	0.0303724	36.9	X	Ln
253			qmCoum-6.43-IV-3	*	LGIV-3	45.05	ChFaM161-209		9.33	44.8-45.9	-0.970874	-0.261669	-0.24528	-0.463898	0.0303724	22	X	Ln
254			qmCoum-6.43-VI-1	*	LGVI-1	35.861	F37091-34:C>A-LG6		10.81	34.8-37.4	-0.970878	-0.904866	-1.26261	-0.548065	0.0303724	19.1	X	Ln
255			qmCoum-6.43-VI-2	-	LGVI-2	49.312	M28969-22:C>T-		6.36	47.8-51.3	-0.970877	-0.721241	-0.891508	-1.41744	0.0303724	14.5	X	Ln
256		2014	qmCoum-6.43-II-1	****	LGII-1	61.372	F13047-43:G>T-LG2	5	10.13	41-69.4	-0.824839	-1.89899	-0.997384	-1.62297	0.236204	29	X	Ln
257			qmCoum-6.43-IV-3	***	LGIV-3	53.773	M14305-21:G>A-LG4*		5.01	32.2-55.5	-0.824836	-0.786621	-0.469942	-0.156064	0.236203	13.6	X	Ln
258			qmCoum-6.43-V-2	-	LGV-2	27.027	ChFaM120-184		5.07	23.9-34.4	-0.825055	-1.41094	-0.705651	-1.05625	0.236217	12.4	X	Ln
259	Sinapic acid hexose 11.27	2013	qSinphex-11.27-III-1	***	LGIII-1	29.267	ChFaM040-198*	5.1	5.57	20-30.9	0.555959	0.818551	0.886063	0.913584	0.0571845	24.4	X	SQ
260		2014	qSinphex-11.27-II-3	***	LGII-3	50.519	F21588-31:G>C-LG2	5.2	6.45	49.2-54.1	0.300643	-0.981427	-0.12737	-0.137237	0.321407	24.4	X	Ln
261			qSinphex-11.27-IV-3b	***	LGIV-3	43.762	F33942-27:A>C-LG4		5.04	41.6-45.5	0.329738	-0.620797	0.528408	0.436104	0.308617	24.3	X	Ln
262	Sinapic acid hexose 8.53	2013	qSinphex-8.53-II-1	****	LGII-1	46.19	F41484-47:C>G-LG2	5	9.19	34.5-47.3	0.674717	1.04985	0.782645	0.987163	0.0206617	37	X	SQ
263			qSinphex-8.53-II-2b	***	LGII-2	18.771	F35670-57:G>C-		4.84	16.8-20.6	0.668594	0.999967	1.00959	0.776305	0.0294537	27	X	SQ
264			qSinphex-8.53-III-2	-	LGIII-2	15.435	13356-7:G>A-		5.56	11.8-18.8	0.672784	0.763614	0.795698	1.10903	0.0207719	28.9	X	SQ
265	Sinapic acid hexose 9.78	2013	qSinphex-9.78-III-1b	****	LGIII-1	29.267	ChFaM040-198*	5.1	4.09	20-61.4	0.425842	0.608235	0.597044	0.592258	0.0225921	12.4	X	SQ
266			qSinphex-9.78-VI-2	*	LGVI-2	39.556	EMFv010-170h		10.18	36.3-49.3	0.425842	0.208148	0.493016	0.213983	0.022592	35.8	X	SQ
267		2014	qSinphex-9.78-VI-2	****	LGVI-2	47.777	EMFn228-268	5.3	8.17	45.6-49.3	0.803347	0.543793	0.780635	0.514577	0.0297112	26	X	SQ
268			qSinphex-9.78-VI-7	***	LGVI-7	23.672	M20868-26:G>A-LG6		6.02	22.1-25.5	0.803345	0.553011	0.756257	0.595394	0.0297082	18.1	X	SQ
269	Sinapic acid hexose 9.95	2014	qSinphex-9.95-II-3	-	LGII-3	6.223	F45818-39:G>A-LG6	5.3	5.52	5.4-9	0.0189642	0.483387	0.706213	-0.0519048	0.228276	19.3	X	Ln
270			qSinphex-9.95-III-2	****	LGIII-2	102.783	F24406-46:G>A-LG3		8.03	101.1-104.5	0.00967026	0.0441473	-0.814149	-0.586857	0.22422	25.9	X	Ln
271			qSinphex-9.95-VI-1	*	LGVI-1	23.477	M29946-61:G>A-LG6		5.98	22.3-38.5	0.00967097	-0.760679	-0.490336	-0.768207	0.22422	17.8	X	Ln
272	Di-hydroxybenzoic acid hexose 3.63	2014	qDHBAhex-3.63-III-3	*	LGIII-3	71.164	F23153-22:C>T-LG3	5	5.74	70.1-72.1	1.1818	1.21165	1.45347	1.36156	0.0289826	17.7	X	1/SQ
273			qDHBAhex-3.63-V-4	-	LGV-4	24.162	30182-42:G>A-LG5		5.59	23.3-25.6	1.18182	1.36016	0.999184	1.26804	0.0289813	20.7	X	1/SQ
274			qDHBAhex-3.63-VI-1	****	LGVI-1	35.861	F37091-34:C>A-LG6		6.9	24.4-38.5	1.1818	0.854233	1.11347	0.902833	0.0289829	27.2	X	1/SQ
275	Di-hydroxybenzoic acid hexose 4.35	2014	qDHBAhex-4.35-II-2	-	LGII-2	67.175	M20515-30:C>A-LG2	4.9	5.89	66-67.9	1.0288	0.523714	0.616652	0.647339	0.0648489	18.4	X	Ln
276			qDHBAhex-4.35-VI-3	-	LGVI-3	4.198	M13581-68:T>A-LG6		5.79	2-6.5	1.0288	0.467566	0.205708	0.477788	0.0648484	36.4	X	Ln
277			qDHBAhex-4.35-VII-1	*	LGVII-1	45.657	M21972-10:G>A-LG7		7.2	43.3-46.8	1.0288	0.96131	0.969048	0.508282	0.064849	21.9	X	Ln
278	Di-hydroxy methyl benzoic acid hexose 3.82	2013	qDHMBAhex-3.82-I-1	-	LGI-1	38.404	F13255-48:C>T-LG1	4.8	8.17	37.9-39.3	1.01625	1.25339	1.14232	1.02702	0.00302474	57.9	X	SQ
279			qDHMBAhex-3.82-II-1	-	LGII-1	59.033	ChFvM201-264		8.55	58.6-59.6	0.989746	0.910119	0.87259	0.959793	0.00463964	58.4	X	SQ
280			qDHMBAhex-3.82-V-3	*	LGV-3	23.702	F23321-10:G>A-		5.51	23.6-24.5	0.989747	0.84021	0.927285	0.985339	0.00463963	50.3	X	SQ
281	Di-hydroxy methyl benzoic acid hexose 5.97	2014	qDHMBAhex-3.82-VII-1	****	LGVII-1	44.188	ChFaM208-229h	5	5.73	43.3-46.8	0.731813	0.910919	0.490778	1.17811	0.269433	14.5	X	Ln
282	Di-hydroxy methyl benzoic acid hexose 6.04	2013	qDHMBAhex-6.04-V-2	****	LGV-2	17.264	M00247-47:C>G-LG5	5.2	8.15	10-18.5	-0.402728	0.122364	-0.341737	0.040523	0.0899083	21.9	X	Ln
283			qDHMBAhex-6.04-VII-4b	*	LGVII-4	27.205	13346-42:A>C-		5.17	21.7-29	-0.402636	-0.519611	-0.36094	-1.07851	0.0899099	19.6	X	Ln
284		2014	qDHMBAhex-6.04-V-2b	***	LGV-2	6.992	ChFaM106-144	5	4.76	0-29.5	-0.0626467	0.30366	0.145016	0.559369	0.181566	18.3	X	Ln
285			qDHMBAhex-6.04-V-4	***	LGV-4	20.498	25656-39:C>T-		5.37	19.9-23.3	-0.050785	-0.326092	-0.50796	-0.696946	0.179032	21.3	X	Ln
210	1-O-protocatechuyl-beta-xylose 4.45	2013	qPCBX-4.45-VI-3	*	LGVI-3	4.198	M13581-68:T>A-LG6	5.1	5.69	2-8.3	0.647239	0.678754	1.00127	0.782581	0.0128636	47.5	X	1/SQ
211			qPCBX-4.45-VI-4b	-	LGVI-4	24.315	11675-64:G>A-LG2		4.21	20.1-44.3	0.647239	0.859822	0.74659	0.806257	0.0128636	24	X	1/SQ
212		2014	qPCBX-4.45-II-5	-	LGII-5	36.09	31968-37:T>A-LG2	5	8.18	34.7-37	0.179794	0.30437	0.0750995	0.666085	0.0616822	25.4	X	Ln
213			qPCBX-4.45-III-2	-	LGIII-2	88.607	ChFaM080-219*		6.04	81.9-90.4	0.179795	-0.16475	0.163814	0.237309	0.0616818	15	X	Ln
214			qPCBX-4.45-III-3	**	LGIII-3	72.131	11000-51:G>A-LG3		5.55	67.2-73.1	0.179795	-0.17118	-0.308068	-0.215582	0.0616819	16.8	X	Ln
215			qPCBX-4.45-VI-4b	**	LGVI-4	70.736	35068--LG6		4.54	68.1-76.1	0.179796	0.162178	0.222639	-0.137276	0.0616816	9.9	X	Ln
286	Sesquiterpenoid hexose 8.47	2013	qSterhex-8.47-IV-3b	-	LGIV-3	43.762	F33942-27:A>C-LG4	5.2	3.61	43.4-46.7	1.42676	1.13154	1.25777	1.098	0.0298067	24.1	X	1/SQ
287			qSterhex-8.47-IV-4	****	LGIV-4	4.845	M37566-36:A>T-LG4		6.94	3.4-7.7	1.4237	1.452	1.40983	1.11064	0.0303141	30.6	X	1/SQ
288		2014	qSterhex-8.47-IV-3	-	LGIV-3	42.155	F11831-65:C>T-	5	5.13	41-43.8	-0.459069	-0.586252	-0.132865	-0.1557	0.108989	15	X	Ln
289			qSterhex-8.47-IV-4	****	LGIV-4	20.167	F38270-41:T>C-LG4		7.4	19.3-21.8	-0.459059	-0.370836	0.050377	0.0350613	0.108989	21	X	Ln
290			qSterhex-8.47-VII-1	*	LGVII-1	42.159	F21065-31:C>G-		5.35	37.8-43.2	-0.458619	-0.183838	-0.143	-0.63108	0.10897	14.6	X	Ln
291	Sesquiterpenoid hexose 8.99	2013	qSterhex-8.99-II-2b	*	LGII-2	67.175	M20515-30:C>A-LG2	5	4.6	66-67.9	1.37212	1.18719	1.35964	1.35932	0.0231606	14.1	X	1/SQ
292			qSterhex-8.99-V-3	***	LGV-3	19.648	F25448-32:T>C-LG5		6.12	18.8-20.6	1.3684	1.20743	1.37005	1.48684	0.0230129	19.7	X	1/SQ
293			qSterhex-8.99-VII-2	****	LGVII-2	55.418	M18777-63:C>A-LG7		5.23	44.8-56.3	1.37212	1.53067	1.37169	1.56836	0.0231606	15.3	X	1/SQ
294		2014	qSterhex-8.99-II-4	*	LGII-4	0	16373-44:T>C-	5	7.91	0-2	-0.367879	-0.376685	-0.0653338	-0.670176	0.00588239	37.3	X	Ln
295			qSterhex-8.99-III-3	-	LGIII-3	32.836	ChFaM021-212		11.98	31.6-35.8	-0.367762	-0.192947	-0.10524	-0.658128	0.00590721	43	X	Ln
296			qSterhex-8.99-IV-3	-	LGIV-3	42.155	F11831-65:C>T-		11.06	35-42.8	-0.367633	-0.0189411	0.015658	0.118205	0.00587154	22.4	X	Ln
297			qSterhex-8.99-V-3	****	LGV-3	31.716	F43700-18:T>G-LG5		16.68	31.2-33.7	-0.367633	-0.583762	-0.877787	-1.012	0.00587153	41.1	X	Ln
298	Triterpenoid-hexose 10.85	2013	qTterhex-10.85-II-2	**	LGII-2	72.836	ChFaM026-092	5.1	5.32	67.2-79.3	1.18374	1.04904	1.27301	1.22567	0.0216716	12.8	X	1/SQ
299			qTterhex-10.85-III-2b	-	LGIII-2	21.4	29115-28:T>A-		4.19	19.8-25.7	1.18374	1.17126	1.06198	0.937881	0.0216711	14	X	1/SQ
300			qTterhex-10.85-III-3	*	LGIII-3	80.559	15653-52:A>G-		5.3	79.5-81.7	1.18374	1.11242	1.32416	1.10189	0.0216709	13.9	X	1/SQ
301			qTterhex-10.85-VII-3	*	LGVII-3	51.686	F26803-31:C>T-LG7		7.27	50-53.5	1.18361	0.978849	1.0693	1.28312	0.0216649	21.9	X	1/SQ
302		2014	qTterhex-10.85-II-3	*	LGII-3	34.749	F20779-21:A>G-LG2	5.1	5.2	31.4-39.2	1.81575	1.73776	1.90192	1.53413	0.0438688	13.7	X	SQ
303			qTterhex-10.85-II-4	*	LGII-4	33.086	25222-45:T>A-LG6		6.01	31.4-34.6	1.84014	2.05572	1.64371	1.63554	0.0394455	15.5	x	SQ
304			qTterhex-10.85-V-1	*	LGV-1	63.126	M00709-36:T>A-LG5		6.46	60.3-65.5	1.81575	1.36473	1.12655	1.1236	0.0438689	41.7	X	SQ
305	Triterpenoid-hexose 11.06	2013	qTterhex-11.06-II-2b	***	LGII-2	41.783	M13933-57:T>G-	5.1	4.47	38.1-50.3	-0.648023	-0.39917	-0.789648	-0.345453	0.118844	15.6	X	Ln
306			qTterhex-11.06-VII-3	*	LGVII-3	52.795	ChFaM170-S1		6.39	49.3-54.5	-0.648021	-0.319579	-0.120374	-0.647495	0.118844	24.6	X	Ln
307		2014	qTterhex-11.06-VII-1	*	LGVII-1	23.344	F10992-38:T>A-LG7	5	5.82	21.7-30.8	-0.500031	0.170292	-0.25677	-0.447364	0.162412	20.6	X	Ln
308	Triterpenoid-hexose 9.33	2013	qTterhex-9.33-II-2	****	LGII-2	20.606	F20695-10:A>C-LG2	5	6.27	18.8-28.7	1.27939	1.10824	1.03453	1.0549	0.015079	28.2	X	1/SQ
309			qTterhex-9.33-VII-3b	***	LGVII-3	4.506	20483-26:C>G-		4.38	0.8-17.7	1.27939	1.23852	1.42377	1.34202	0.0150791	17	X	1/SQ
	a Significance level of Kruskal-Wallis test. *, P<0.005; **, P<0.001; ***, P<0.0005; ****, P<0.0001.
	b QTL detected below the threshold
	c Percentage of the variance explained by the QTL.
