# Supplementary material for: Genetic analysis of phenylpropanoids and antioxidant capacity in strawberry fruit reveals mQTL hotspots and candidate genes
Source: Sci Rep. 2020 Nov 19;10:20197. doi: 10.1038/s41598-020-76946-x (PMC7677386; doi:10.1038/s41598-020-76946-x)
Supplement: Supplementary file 5 — Supplementary Table 4. [file 41598_2020_76946_MOESM5_ESM.xlsx]

## Sheet: Contrasting Lines V-2-1
	Supplementary Table S4 A. Relative content of metabolites with QTLs in LG V-2-1 in contrasting F1 lines with low (in green) and high (in yellow) relative content. The six lines highlighted in red and blue were selected for RNA extraction and qPCR.
			Metabolite
		F1 Lines	Propelarg dimer2 2013	Propelargonidin dimer2 2014	Kaempferol-hex.2 2013	Kaempferol-hex.2 2014
		93-45	0.354626	0.321488	0.0391549	0.0421699
		93-03	0.586879	0.558428	0.0901042	0.0519007
	Low	93-63	0.351117	0.73885	0.0586217	0.0609724
	Content	93-82	0.46783	1.04291	0.0512006	0.0731079		Genotypes of linked markers in the QTL interval for the twenty lines contrasting in selected metabolites content.
	Group	93-48	0.591398	0.608491	0.0756737	0.0814346								Low content										High content
		93-42	0.402207	0.543032	0.0419584	0.0866514		Locus	Segregation	Phase	Classification	LG	Position	93-45	93-03	93-63	93-82	93-48	93-42	93-50	93-74	93-62	93-71	93-06	93-15	93-28	93-31	93-33	93-46	93-01	93-60	93-69	93-96
		93-50	0.359675	0.332905	0.0678112	0.0893555		F13400-15:G>A-LG5	<lmxll>	{0-}	(ll,lm)	LGV-2	15.335	lm	lm	lm	lm	lm	lm	lm	lm	lm	lm	ll	ll	ll	ll	ll	ll	ll	ll	ll	ll
		93-74	0.560568	1.22793	0.0701008	0.0907294		ChFaM044-226	<nnxnp>	{-0}	(nn,np)	LGV-2	15.59	nn	nn	np	nn	nn	np	np	np	nn	nn	np	nn	nn	np	nn	np	nn	nn	np	nn
		93-62	0.476591	0.695116	0.0527057	0.0955752		M00247-47:C>G-LG5	<nnxnp>	{-0}	(nn,np)	LGV-2	17.264	nn	nn	nn	nn	nn	np	np	np	nn	nn	np	nn	nn	--	nn	np	nn	nn	np	nn
		93-71	0.217547	0.374117	0.0448947	0.0965034		M30873-45:T>G-LG5	<nnxnp>	{-0}	(nn,np)	LGV-2	18.506	nn	nn	np	nn	nn	np	np	np	nn	np	np	nn	nn	nn	nn	np	nn	nn	np	nn
		93-01	1.59683	1.46324	1.57918	0.93289		ChFaM109-150	<nnxnp>	{-0}	(nn,np)	LGV-2	19.291	nn	nn	np	nn	nn	np	np	np	nn	nn	np	nn	nn	np	nn	np	nn	nn	np	nn
		93-60	1.62458	2.18406	0.916638	1.07579		F13908-63:A>G-LG5	<lmxll>	{0-}	(ll,lm)	LGV-2	19.784	lm	lm	lm	lm	lm	lm	lm	lm	lm	lm	ll	ll	ll	ll	ll	ll	ll	ll	ll	ll
		93-31	0.983012	1.1493	0.70808	1.29239		M29903-52:A>T-LG5	<nnxnp>	{-0}	(nn,np)	LGV-2	21.851	nn	nn	nn	nn	nn	np	np	np	nn	nn	np	nn	nn	np	nn	np	nn	nn	np	nn
	High	93-15	1.19044	1.76035	0.937127	1.33111		ChFaM120-184	<nnxnp>	{-0}	(nn,np)	LGV-2	27.027	np	nn	nn	nn	np	np	np	np	nn	nn	np	nn	nn	np	nn	np	nn	nn	np	--
	Content	93-96	0.817016	2.06153	0.800987	1.46273		41575--LG5	<hkxhk>	{00}	(h-,kk)	LGV-2	27.84	h-	kk	kk	h-	kk	kk	h-	kk	h-	h-	h-	h-	h-	h-	h-	kk	h-	h-	h-	h-
	Group	93-33	0.5179	1.52486	0.940722	1.47348		M37700-41:T>G-LG5	<nnxnp>	{-0}	(nn,np)	LGV-2	29.535	np	nn	nn	nn	nn	np	np	np	nn	nn	np	nn	nn	nn	nn	np	nn	nn	np	nn
		93-06	1.70042	2.75646	1.28178	1.95695		M33025-68:T>C-LG5	<nnxnp>	{-0}	(nn,np)	LGV-2	30.308	np	nn	--	nn	nn	np	np	np	nn	nn	np	nn	nn	nn	nn	np	nn	nn	np	nn
		93-46	1.39712	1.9975	1.43701	2.0934
		93-28	1.52149	2.29099	2.82731	2.41859											b allele: lm											a allele: ll
		93-69	1.83534	3.45048	2.23239	3.58498
	Estable mQTLs detected in V-2 extracted from Table S3. QTL effects calculated for raw metabolite content. Positive alleles for high content of propelargonidin dimer 2 and kaempferol-hex 2 are inherited from female parent ('232')
	Trait		Year	QTL	KWa	Group	Position	Locus	Thrs.	LOD	2-LOD	R2 (%)c	Transf.	mu_ac{00}	mu_ad{00}	mu_bc{00}	mu_bd{00}
	Propelargonidin dimer 5.57		2013	qProPgdi-5.57-V-2	****	LGV-2	15.59	ChFaM044-226		8.68	10-25.8	34.2	-	0.897217	1.01664	0.557842	0.561055	a better than b
	Propelargonidin dimer 5.57		2014	qProPgdi-5.57-V-2	***	LGV-2	18.506	M30873-45:T>G-LG5		5.1	5.8-25.9	14.3	-	0.746351	0.808926	0.477107	0.264318	a better than b
	Pelargonidin hexose 5.50		2013	qPghex-5.50-V-2	****	LGV-2	17.264	M00247-47:C>G-LG5		11.11	15.6-18.5	25.9	-	0.636862	0.916055	0.717812	0.893174	d better than c
	Pelargonidin hexose 5.50		2014	qPghex-5.50-V-2	***	LGV-2	15.59	ChFaM044-226		8.08	0-30.3	24.3	-	0.958823	1.21353	1.0636	1.42237	d better than c
	Pelargonidin rutinoside 5.61		2013	qPgrut-5.61-V-2	****	LGV-2	17.264	M00247-47:C>G-LG5	5.1	5.16	0-21.8	23.1	-	0.440502	0.595366	0.49706	0.659863	d better than c
	Pelargonidin rutinoside 5.61		2014	qPgrut-5.61-V-2	*	LGV-2	15.59	ChFaM044-226	5.2	6.98	3.9-18.5	18.9	-	0.815806	0.894069	0.865728	1.15614	d better than c
	Pelargonidin acetyl hexoside 6.38		2013	qPgacehex-6.38-V-2	*	LGV-2	18.264	M30873-45:T>G-LG5		6.11	15.6-30.3	22	-	1.27171	2.69337	1.95782	2.77349	d better than c
	Pelargonidin acetyl hexoside 6.38		2014	qPgacehex-6.38-V-2	***	LGV-2	8.992	F32504-65:T>G-LG5	5.1	5.34	0-21.7	17.5	-	2.57083	4.55183	3.30881	6.19071	d better than c
	Pelargonidin acetyl hexoside 6.91		2013	qPgacehex-6.91-V-2	***	LGV-2	28.84	M37700-41:T>G-LG4		9.8	27-30.3	42.8	-	0.456697	1.12337	0.674407	0.80682	d better than c
	Pelargonidin acetyl hexoside 6.91		2014	qPgacehex-6.91-V-2	***	LGV-2	23.851	ChFaM120-184	5.2	6.49	14.2-35.6	29.4	-	1.40129	2.31101	2.14954	3.71715	d better than c
	Kaempferol-hexose 5.51		2013	qK-hex-5.51-V-2	****	LGV-2	17.264	M00247-47:C>G-LG5		28.1	15.3-19.8	51.9	-	1.58483	2.3841	0.360581	0.412421	a better than b
	Kaempferol-hexose 5.51		2014	qK-hex-5.51-V-2	****	LGV-2	16.59	ChFaM044-226	5.5	20.84	12.2-19.3	66.6	-	0.626032	0.944893	0.130816	0.156658	a better than b
	Kaempferol hexose glucuronide 5.55		2013	qK-hexGn-5.55-V-2	*	LGV-2	34.431	34923--LG5		5.79	18.5-39.4	20.5	-	0.635585	0.417656	0.777691	0.619923	c better than d
	Kaempferol hexose glucuronide 5.55		2014	qK-hexGn-5.55-V-2	**	LGV-2	25.851	ChFaM120-184		7.12	18.5-34.4	25.9	-	1.518	0.796925	1.75499	1.5506	c better than d
	Eriodictyol hexose 5.50		2013	qEriodhex-5.50-V-2	****	LGV-2	17.264	M00247-47:C>G-LG5	5.2	6.34	0-34.7	23.9	-	0.810702	1.11987	0.961242	1.15134	d better than c
	Eriodictyol hexose 5.50		2014	qEriodhex-5.50-V-2	****	LGV-2	17.264	M00247-47:C>G-LG5	5	5.82	0-30.3	21	-	1.06517	1.44346	1.31096	1.7608	d better than c
	Eriodictyol hexose 6.04		2013	qEriodhex-6.04-V-2	****	LGV-2	17.264	M00247-47:C>G-LG5		6.32	0-30.3	16.7	-	0.692553	1.02973	0.778807	0.950305	d better than c
	Eriodictyol hexose 6.04		2014	qEriodhex-6.04-V-2	**	LGV-2	17.264	M00247-47:C>G-LG5		10.53	15.2-21.8	26.2	-	1.42576	2.31214	1.59173	2.7145	d better than c
	Di-hydroxy methyl benzoic acid hexose 6.04		2013	qDHMBAhex-6.04-V-2	****	LGV-2	17.264	M00247-47:C>G-LG5	5.2	8.15	10-30.3	21.9	-	0.668494	1.13017	0.710535	1.04136	d better than c
	Di-hydroxy methyl benzoic acid hexose 6.04		2014	qDHMBAhex-6.04-V-2b	***	LGV-2	6.992	ChFaM106-144	5	4.76	0-30.3	18.3	-	0.939275	1.35481	1.15606	1.74957	d better than c

## Sheet: Contrating Lines V-2-2
	Supplementary Table S4 B. Relative content of metabolites with QTLs in LG V-2-1 in contrasting F1 lines with low (in green) and high (in yellow) relative content. The six lines highlighted in red and blue were selected for RNA extraction and qPCR.
			Metabolite
		F1 Lines	Pelargonidin acetyl hexoside1 2013	Pelargonidin acetyl hexoside1 2014	Pelargonidin acetyl hexoside2 2013	Pelargonidin acetyl hexoside2 2014	Eriodictyol hex.1 2013	Eriodictyol hex.1 2014	Eriodictyol hex.2 2013	Eriodictyol hex.2 2014	Pelargonidin hex. 2013	Pelargonidin hex. 2014	Pelargonidin rutinose 2013	Pelargonidin rutinose 2014	Di-hydroxy methyl benzoic acid hex.3 2013	Di-hydroxy methyl benzoic acid hex.3 2014
		93-32	0.27434	0.747815	0.198622	0.963024	0.410945	0.487145	0.330162	0.47944	0.380881	0.560735	0.259838	0.341146	0.267911	0.402696
		93-01	0.39199	0.511665	0.236718	0.0350949	0.440062	0.22684	0.342508	0.361851	0.44096	0.464939	0.482498	0.457359	0.406865	0.19318
		93-45	0.839791	1.39274	0.64127	1.63817	0.394903	0.539496	0.322215	0.46874	0.443374	0.495709	0.378979	0.539851	0.274268	0.393114
	Low	93-15	1.10611	0.938914	0.757193	0.229331	0.456335	0.28184	0.415797	0.218977	0.468615	0.579996	0.341951	0.420241	0.433919	0.259645
	Content	93-62	0.664267	0.428969	0.36678	0.588041	0.419348	0.505084	0.346079	0.686419	0.484026	0.652833	0.371113	0.547842	0.292143	0.338597
	Group	93-24	0.870294	0.876458	0.709465	0.432673	0.535722	0.624143	0.479173	0.500236	0.510694	0.59813	0.328066	0.344957	0.43289	0.263102		Genotypes of linked markers in the QTL interval for the twenty lines contrasting in selected metabolites content.
		93-30	0.949071	1.21245	0.373865	0.463331	0.637019	0.711571	0.435145	0.648241	0.52025	0.702051	0.527843	0.602605	0.419063	0.645017								Low content										High content
		93-39	0.907067	1.09769	0.588219	0.338648	0.470575	0.381623	0.481936	0.400304	0.5497	0.609076	0.425832	0.50626	0.414019	0.336152		Locus	Segregation	Phase	Classification	LG	Position	93-32	93-01	93-45	93-15	93-62	93-24	93-30	93-39	93-28	93-69	93-20	93-86	93-46	93-34	93-26	93-43	93-93	93-79	93-08	93-10
		93-28	1.08255	0.243925	0.399464	0.854425	0.69215	0.631381	0.502325	0.529612	0.592454	0.596162	0.51048	0.566864	0.512982	0.464442		ChFaM044-226	<nnxnp>	{-0}	(nn,np)	LGV-2	15.59	nn	nn	nn	nn	nn	nn	nn	np	nn	np	np	np	np	np	np	np	np	np	np	np
		93-69	1.52551	0.951137	0.6901	0.883738	0.691728	0.927713	0.50094	0.459506	0.616779	0.612803	0.435723	0.550667	0.465599	0.350845		M00247-47:C>G-LG5	<nnxnp>	{-0}	(nn,np)	LGV-2	17.264	nn	nn	nn	nn	nn	nn	nn	nn	nn	np	np	np	np	np	np	np	np	np	np	np
		93-20	1.15772	1.04383	0.764937	0.770294	1.158	1.46151	0.858828	2.02416	0.890478	1.12985	0.66606	0.972897	0.821141	1.34672		M30873-45:T>G-LG5	<nnxnp>	{-0}	(nn,np)	LGV-2	18.506	nn	nn	nn	nn	nn	nn	nn	nn	nn	np	np	np	np	np	nn	np	np	np	np	np
		93-86	3.57044	8.17259	1.01706	2.06685	1.03974	1.53564	0.901067	1.5189	0.8926	1.2513	0.861641	1.07358	0.873812	1.71359		ChFaM109-150	<nnxnp>	{-0}	(nn,np)	LGV-2	19.291	nn	nn	nn	nn	nn	nn	nn	np	nn	np	np	np	np	np	np	np	np	np	np	np
		93-46	1.16343	2.92668	0.537842	0.438395	0.96138	1.35055	0.860633	1.4297	0.896024	1.28963	0.683585	0.952156	0.805132	1.60559		F13908-63:A>G-LG5	<lmxll>	{0-}	(ll,lm)	LGV-2	19.784	ll	ll	lm	ll	lm	ll	ll	ll	ll	ll	lm	lm	ll	lm	lm	ll	ll	lm	lm	ll
	High	93-34	2.02956	4.40239	0.63891	0.813327	1.00377	1.84484	0.754865	1.68962	0.900901	1.41543	0.560186	0.804271	1.03306	1.95356		M29903-52:A>T-LG5	<nnxnp>	{-0}	(nn,np)	LGV-2	21.851	nn	nn	nn	nn	nn	nn	nn	np	nn	np	np	nn	np	np	np	np	np	np	np	np
	Content	93-26	1.89568	5.07624	1.98584	6.25924	1.28493	1.65869	1.01121	1.4859	1.0095	1.28328	1.27876	1.444	0.987589	1.57429		ChFaM120-184	<nnxnp>	{-0}	(nn,np)	LGV-2	27.027	nn	nn	np	nn	nn	nn	--	np	nn	np	np	np	np	np	np	np	np	np	np	np
	Group	93-43	4.56805	5.98662	0.946411	2.79088	1.28158	3.03409	1.20512	2.80527	1.05571	1.88544	0.638312	1.10099	1.19683	3.42501		41575--LG5	<hkxhk>	{00}	(h-,kk)	LGV-2	27.84	h-	h-	h-	h-	h-	h-	h-	h-	h-	h-	h-	h-	kk	h-	kk	kk	h-	kk	kk	h-
		93-93	3.01125	2.08548	1.3381	1.74359	1.19842	1.34897	1.26754	2.07007	1.05993	1.29511	0.994168	1.11781	1.31426	1.46688		M37700-41:T>G-LG5	<nnxnp>	{-0}	(nn,np)	LGV-2	29.535	nn	nn	np	nn	nn	nn	nn	np	nn	np	np	nn	np	np	np	np	np	np	np	nn
		93-79	7.26763	8.47846	1.62058	5.6559	1.39715	1.46012	1.13939	1.39266	1.09063	1.20288	0.930978	0.931689	1.07738	1.44377		M33025-68:T>C-LG5	<nnxnp>	{-0}	(nn,np)	LGV-2	30.308	nn	nn	np	nn	nn	nn	nn	np	nn	np	np	nn	np	nn	np	np	np	np	np	nn
		93-10	3.00145	2.7519	1.06539	2.27291	1.37854	1.86626	1.14413	2.76463	1.11718	1.41055	0.537869	0.797702	1.28914	1.76453
		93-08	3.6209	3.30595	1.19113	5.46228	1.49155	1.91984	1.40109	1.94138	1.29196	1.41543	0.662726	0.694877	1.45397	2.34954													c: nn										d: np
	Estable mQTLs detected in V-2 extracted from Table S3. QTL effects calculated for raw metabolite content. Positive alleles for high content of selected metabolites (in green) are inherited from male parent ('1392')
	Trait		Year	QTL	KWa	Group	Position	Locus	Thrs.	LOD	2-LOD	R2 (%)c	Transf.	mu_ac{00}	mu_ad{00}	mu_bc{00}	mu_bd{00}
	Propelargonidin dimer 5.57		2013	qProPgdi-5.57-V-2	****	LGV-2	15.59	ChFaM044-226		8.68	10-25.8	34.2	-	0.897217	1.01664	0.557842	0.561055	a better than b
	Propelargonidin dimer 5.57		2014	qProPgdi-5.57-V-2	***	LGV-2	18.506	M30873-45:T>G-LG5		5.1	5.8-25.9	14.3	-	0.746351	0.808926	0.477107	0.264318	a better than b
	Pelargonidin hexose 5.50		2013	qPghex-5.50-V-2	****	LGV-2	17.264	M00247-47:C>G-LG5		11.11	15.6-18.5	25.9	-	0.636862	0.916055	0.717812	0.893174	d better than c
	Pelargonidin hexose 5.50		2014	qPghex-5.50-V-2	***	LGV-2	15.59	ChFaM044-226		8.08	0-30.3	24.3	-	0.958823	1.21353	1.0636	1.42237	d better than c
	Pelargonidin rutinoside 5.61		2013	qPgrut-5.61-V-2	****	LGV-2	17.264	M00247-47:C>G-LG5	5.1	5.16	0-21.8	23.1	-	0.440502	0.595366	0.49706	0.659863	d better than c
	Pelargonidin rutinoside 5.61		2014	qPgrut-5.61-V-2	*	LGV-2	15.59	ChFaM044-226	5.2	6.98	3.9-18.5	18.9	-	0.815806	0.894069	0.865728	1.15614	d better than c
	Pelargonidin acetyl hexoside 6.38		2013	qPgacehex-6.38-V-2	*	LGV-2	18.264	M30873-45:T>G-LG5		6.11	15.6-30.3	22	-	1.27171	2.69337	1.95782	2.77349	d better than c
	Pelargonidin acetyl hexoside 6.38		2014	qPgacehex-6.38-V-2	***	LGV-2	8.992	F32504-65:T>G-LG5	5.1	5.34	0-21.7	17.5	-	2.57083	4.55183	3.30881	6.19071	d better than c
	Pelargonidin acetyl hexoside 6.91		2013	qPgacehex-6.91-V-2	***	LGV-2	28.84	M37700-41:T>G-LG4		9.8	27-30.3	42.8	-	0.456697	1.12337	0.674407	0.80682	d better than c
	Pelargonidin acetyl hexoside 6.91		2014	qPgacehex-6.91-V-2	***	LGV-2	23.851	ChFaM120-184	5.2	6.49	14.2-35.6	29.4	-	1.40129	2.31101	2.14954	3.71715	d better than c
	Kaempferol-hexose 5.51		2013	qK-hex-5.51-V-2	****	LGV-2	17.264	M00247-47:C>G-LG5		28.1	15.3-19.8	51.9	-	1.58483	2.3841	0.360581	0.412421	a better than b
	Kaempferol-hexose 5.51		2014	qK-hex-5.51-V-2	****	LGV-2	16.59	ChFaM044-226	5.5	20.84	12.2-19.3	66.6	-	0.626032	0.944893	0.130816	0.156658	a better than b
	Kaempferol hexose glucuronide 5.55		2013	qK-hexGn-5.55-V-2	*	LGV-2	34.431	34923--LG5		5.79	18.5-39.4	20.5	-	0.635585	0.417656	0.777691	0.619923	c better than d
	Kaempferol hexose glucuronide 5.55		2014	qK-hexGn-5.55-V-2	**	LGV-2	25.851	ChFaM120-184		7.12	18.5-34.4	25.9	-	1.518	0.796925	1.75499	1.5506	c better than d
	Eriodictyol hexose 5.50		2013	qEriodhex-5.50-V-2	****	LGV-2	17.264	M00247-47:C>G-LG5	5.2	6.34	0-34.7	23.9	-	0.810702	1.11987	0.961242	1.15134	d better than c
	Eriodictyol hexose 5.50		2014	qEriodhex-5.50-V-2	****	LGV-2	17.264	M00247-47:C>G-LG5	5	5.82	0-30.3	21	-	1.06517	1.44346	1.31096	1.7608	d better than c
	Eriodictyol hexose 6.04		2013	qEriodhex-6.04-V-2	****	LGV-2	17.264	M00247-47:C>G-LG5		6.32	0-30.3	16.7	-	0.692553	1.02973	0.778807	0.950305	d better than c
	Eriodictyol hexose 6.04		2014	qEriodhex-6.04-V-2	**	LGV-2	17.264	M00247-47:C>G-LG5		10.53	15.2-21.8	26.2	-	1.42576	2.31214	1.59173	2.7145	d better than c
	Di-hydroxy methyl benzoic acid hexose 6.04		2013	qDHMBAhex-6.04-V-2	****	LGV-2	17.264	M00247-47:C>G-LG5	5.2	8.15	10-30.3	21.9	-	0.668494	1.13017	0.710535	1.04136	d better than c
	Di-hydroxy methyl benzoic acid hexose 6.04		2014	qDHMBAhex-6.04-V-2b	***	LGV-2	6.992	ChFaM106-144	5	4.76	0-30.3	18.3	-	0.939275	1.35481	1.15606	1.74957	d better than c
