# Supplementary material for: Genetic analysis of phenylpropanoids and antioxidant capacity in strawberry fruit reveals mQTL hotspots and candidate genes
Source: Sci Rep. 2020 Nov 19;10:20197. doi: 10.1038/s41598-020-76946-x (PMC7677386; doi:10.1038/s41598-020-76946-x)
Supplement: Supplementary file 6 — Supplementary Table 5. [file 41598_2020_76946_MOESM6_ESM.xlsx]

## Sheet: Contrasting Lines V-4
	Supplementary Table S5. Relative content of metabolites with QTLs in LG V-4 in contrasting F1 lines with low (in green) and high (in yellow) relative content. The six lines highlighted in red and blue were selected for RNA extraction and qPCR.
			Metabolite
		F1 Lines	Epicatechin glucuronide1 2013	Epicatechin glucuronide1 2014	Epicatechin glucuronide2 2013	Epicatechin glucuronide2 2014	Kaempferol-hex.1 2013	Kaempferol-hex.1 2014	Cyanidin hex. 2013	Cyanidin hex. 2014	Rutin2 2013	Rutin2 2014		Genotypes of linked markers in the QTL interval for the twenty lines contrasting in selected metabolites content.
		93-57	0	0.159132	0.0365207	0.130811	0.0576163	0.15344	0.0465627	0.167953	0.097663	0.285099								Low content										High content
		93-45	0.0645843	0.0580096	0.0700691	0.0454877	0.104525	0.0787915	0.0836628	0.056901	0.270579	0.216746		Locus	Segregation	Phase	Classification	LG	Position	93-57	93-45	93-35	93-95	93-71	93-40	93-75	93-85	93-22	93-76	93-16	93-18	93-20	93-23	93-50	93-64	93-68	93-77	93-78	93-84
		93-35	0.105087	0.0909797	0.0870928	0.120495	0.135829	0.151816	0.0997228	0.131093	0.22956	0.377831		40827--LG5	<hkxhk>	{11}	(h-,kk)	LGV-4	27.691	kk	kk	kk	kk	kk	kk	kk	kk	kk	kk	h-	h-	h-	h-	h-	h-	h-	h-	h-	h-
		93-95	0.0812085	0.252727	0.0874004	0.19622	0.120791	0.256582	0.115558	0.290738	0.186265	0.32147		37540--	<hkxhk>	{00}	(h-,kk)	LGV-4	28.032	h-	h-	h-	h-	h-	h-	h-	h-	h-	h-	kk	kk	kk	kk	kk	kk	h-	kk	kk	kk
	Low	93-71	0.117752	0.192401	0.126926	0.122532	0.160991	0.219668	0.134509	0.33921	0.0670216	0.0618873		23801-15:G>A-LG5	<hkxhk>	{11}	(h-,kk)	LGV-4	28.283	kk	kk	kk	kk	kk	kk	kk	kk	kk	kk	h-	h-	h-	h-	h-	h-	h-	h-	h-	h-
	Contet	93-40	0.121865	0.116658	0.119079	0.128949	0.155175	0.201143	0.137871	0.184834	0.10166	0.182606		25825-6:G>A-LG5	<hkxhk>	{11}	(h-,kk)	LGV-4	28.722	h-	kk	kk	kk	kk	kk	kk	kk	kk	kk	h-	h-	h-	h-	h-	h-	h-	h-	h-	h-
	Group	93-75	0.115177	0.19812	0.127712	0.261216	0.14857	0.225698	0.14252	0.30855	0.237484	0.404432		37396-57:G>A-LG5	<hkxhk>	{11}	(h-,kk)	LGV-4	29.233	h-	kk	kk	kk	kk	kk	kk	kk	kk	kk	h-	h-	h-	h-	h-	h-	h-	h-	h-	h-
		93-85	0.079949	0.24914	0.12642	0.288222	0.15709	0.263797	0.15483	0.282291	0.205498	0.326761		13920-43:G>A-LG5	<hkxhk>	{11}	(h-,kk)	LGV-4	29.771	h-	kk	kk	kk	h-	kk	kk	kk	kk	kk	h-	h-	h-	h-	h-	h-	h-	h-	h-	h-
		93-22	0.144976	0.105041	0.161499	0.108919	0.212374	0.144766	0.181008	0.125934	0.187892	0.0182162		37025--LG5	<hkxhk>	{00}	(h-,kk)	LGV-4	29.795	h-	h-	h-	h-	h-	h-	h-	h-	h-	h-	kk	h-	kk	kk	kk	kk	h-	kk	kk	kk
		93-76	0.122656	0.0486645	0.158862	0.128222	0.171918	0.134164	0.194288	0.129933	0.247398	0.0695593		15886-46:A>G-LG5	<hkxhk>	{11}	(h-,kk)	LGV-4	30.594	h-	kk	kk	kk	kk	kk	kk	h-	kk	kk	h-	h-	h-	h-	h-	h-	h-	h-	h-	h-
		93-64	0.511528	0.777647	0.462452	0.863319	0.524935	0.832665	0.475431	0.937651	0.597737	0.313243		18970-8:G>A-LG5	<hkxhk>	{00}	(h-,kk)	LGV-4	30.764	h-	h-	h-	h-	h-	h-	h-	h-	h-	h-	kk	kk	kk	kk	kk	kk	h-	kk	kk	kk
		93-18	0.545221	1.08751	0.628673	1.22745	0.591384	1.11721	0.53799	1.27633	0.446385	0.769044		37986-18:C>T-	<hkxhk>	{00}	(h-,kk)	LGV-4	31.014	h-	h-	h-	h-	h-	h-	h-	h-	h-	h-	kk	kk	kk	kk	kk	kk	h-	kk	kk	kk
		93-50	0.777479	1.06434	0.72821	1.39131	0.763081	1.11614	0.583985	1.38742	0.598924	0.817132		22442-61:C>T-LG5	<hkxhk>	{11}	(h-,kk)	LGV-4	31.087	h-	kk	kk	kk	kk	kk	kk	kk	kk	kk	h-	h-	h-	h-	h-	h-	h-	h-	h-	h-
	High	93-23	0.818781	1.73951	0.754684	1.74053	0.759164	1.53798	0.672544	1.8187	0.558514	1.2823		35379-39:C>A-	<hkxhk>	{11}	(h-,kk)	LGV-4	31.498	h-	kk	kk	kk	kk	kk	kk	kk	kk	kk	h-	h-	h-	h-	h-	h-	h-	h-	h-	h-
	Content	93-68	0.796558	1.47144	0.770828	1.57032	0.748634	1.42208	0.702202	1.58956	0.722378	1.46275		ChFaM078-251h	<hkxhk>	{00}	(h-,kk)	LGV-4	31.634	h-	h-	h-	h-	h-	h-	h-	h-	h-	h-	kk	h-	kk	kk	kk	kk	h-	kk	kk	kk
	Group	93-20	0.95427	1.27648	0.941944	1.06207	0.895769	1.10345	0.807188	1.28027	0.56496	1.13723		21082-12:G>T-LG5	<hkxhk>	{11}	(h-,kk)	LGV-4	31.737	h-	kk	kk	kk	kk	kk	kk	kk	kk	kk	h-	h-	h-	h-	h-	h-	h-	h-	h-	h-
		93-84	0.871666	1.27803	0.840576	1.12576	0.858491	1.42366	0.866279	1.06449	0.56111	0.682935		17520-14:T>C-LG5	<hkxhk>	{11}	(h-,kk)	LGV-4	31.996	h-	kk	kk	kk	kk	kk	kk	kk	kk	kk	h-	h-	h-	h-	h-	h-	h-	h-	h-	h-
		93-16	0.982599	0.805317	0.943909	1.27176	0.927285	1.17252	0.885191	1.03262	0.859495	0.357178		33042-33:C>T-LG5	<hkxhk>	{00}	(h-,kk)	LGV-4	32.271	h-	h-	h-	h-	h-	h-	h-	h-	h-	h-	kk	kk	kk	kk	kk	kk	h-	kk	kk	kk
		93-77	0.99717	1.53127	0.930469	1.67085	0.998214	1.47752	0.986316	1.8585	0.987364	1.91161		23690-22:T>G-LG5	<hkxhk>	{11}	(h-,kk)	LGV-4	32.795	h-	kk	kk	kk	kk	kk	kk	kk	kk	kk	h-	h-	h-	h-	h-	kk	h-	h-	h-	h-
		93-78	0.948365	0.952397	0.899246	1.2635	0.919766	1.17731	1.05956	1.32725	0.55178	1.08659		21061-7:T>C-LG5	<hkxhk>	{00}	(h-,kk)	LGV-4	32.878	h-	h-	h-	h-	h-	h-	h-	h-	h-	h-	h-	kk	kk	h-	kk	h-	h-	kk	kk	h-
														17844-57:C>T-LG5	<hkxhk>	{11}	(h-,kk)	LGV-4	32.986	h-	kk	kk	kk	kk	kk	kk	kk	kk	kk	h-	h-	h-	h-	h-	kk	h-	h-	h-	h-
														ChFaM108-178h	<hkxhk>	{11}	(h-,kk)	LGV-4	33.336	h-	kk	kk	kk	kk	kk	kk	kk	kk	kk	h-	h-	h-	h-	h-	h-	h-	h-	h-	h-
														17622-5:A>T-	<hkxhk>	{11}	(h-,kk)	LGV-4	33.609	h-	kk	kk	kk	kk	kk	kk	kk	kk	kk	h-	h-	h-	h-	h-	h-	h-	h-	h-	h-
														11693-58:C>A-LG5	<hkxhk>	{00}	(h-,kk)	LGV-4	33.854	h-	h-	h-	h-	h-	h-	h-	h-	h-	h-	kk	h-	kk	kk	kk	kk	h-	kk	kk	kk
														FAC003-186/207	<hkxhk>	{11}	(hh,hk,kk)	LGV-4	34.12	hk	kk	kk	kk	kk	kk	kk	kk	kk	kk	hh	hh	hh	hh	hh	hh	hk	hh	hh	hh
														39492--	<hkxhk>	{11}	(h-,kk)	LGV-4	34.425	h-	kk	kk	kk	kk	kk	kk	kk	kk	kk	h-	h-	h-	h-	h-	h-	h-	h-	h-	h-
														39622-22:T>C-	<hkxhk>	{00}	(h-,kk)	LGV-4	34.721	kk	h-	h-	h-	h-	h-	h-	h-	h-	h-	kk	h-	kk	kk	kk	kk	h-	kk	kk	kk
														29488-18:C>T-LG5	<hkxhk>	{00}	(h-,kk)	LGV-4	34.919	kk	h-	h-	h-	h-	h-	h-	h-	h-	h-	kk	kk	kk	kk	kk	kk	h-	kk	kk	kk
														13431-40:A>T-LG5	<hkxhk>	{11}	(h-,kk)	LGV-4	36.159	h-	kk	kk	kk	kk	kk	kk	kk	kk	kk	h-	h-	h-	h-	h-	h-	kk	h-	h-	h-
														18006-53:C>T-LG5	<hkxhk>	{00}	(h-,kk)	LGV-4	36.178	h-	h-	h-	h-	h-	h-	h-	h-	h-	h-	kk	h-	kk	kk	kk	kk	h-	kk	kk	kk
														39973-15:C>T-LG5	<hkxhk>	{00}	(h-,kk)	LGV-4	36.892	kk	h-	h-	h-	h-	h-	h-	h-	h-	h-	kk	h-	kk	kk	kk	kk	h-	kk	kk	kk
														EMFn010-223/240	<hkxhk>	{00}	(hh,hk,kk)	LGV-4	37.011	kk	hh	hh	hh	hh	hh	hh	hh	hh	hh	kk	hk	kk	kk	kk	kk	hk	kk	kk	kk
														19654-65:C>T-LG5	<hkxhk>	{11}	(h-,kk)	LGV-4	37.232	h-	kk	kk	kk	kk	kk	kk	kk	kk	kk	h-	h-	h-	h-	h-	h-	kk	h-	h-	h-
														13279-66:G>C-	<hkxhk>	{00}	(h-,kk)	LGV-4	37.384	kk	h-	h-	h-	h-	h-	h-	h-	h-	h-	kk	h-	kk	kk	kk	kk	h-	kk	kk	kk
														12675-49:A>G-LG5	<hkxhk>	{00}	(h-,kk)	LGV-4	37.555	h-	h-	h-	h-	h-	h-	h-	h-	h-	h-	kk	kk	kk	kk	kk	kk	kk	kk	kk	kk
														17685-25:A>G-LG5	<hkxhk>	{11}	(h-,kk)	LGV-4	37.81	h-	kk	kk	kk	kk	kk	kk	kk	kk	h-	h-	h-	h-	h-	h-	h-	h-	h-	h-	h-
														18898-64:A>T-	<hkxhk>	{00}	(h-,kk)	LGV-4	38.315	h-	h-	h-	h-	h-	h-	h-	h-	h-	h-	kk	kk	kk	kk	kk	kk	h-	kk	kk	kk
														39476-17:C>T-	<hkxhk>	{11}	(h-,kk)	LGV-4	38.723	h-	kk	kk	kk	kk	kk	kk	kk	kk	kk	h-	h-	h-	h-	h-	h-	h-	h-	h-	h-
																								hh: aa										hk: ab		kk: bb
	Estable mQTLs detected in V-4 extracted from Table S3. QTL effects calculated for raw metabolite content. Positive alleles (b and d) for high content of selected metabolites (in green) are inherited from both parents													hh	hk	hk	kk							{00}											{00}
	Trait		Year	QTL	KWa	Group	Position	Locus	Thrs.	LOD	QTL interval	R2 (%)c	Transf.	mu_ac{00}	mu_ad{00}	mu_bc{00}	mu_bd{00}							hh										hk		kk
	Epicatechin glucuronide 5.17		2013	qCatgluc-5.17-V-4	****	LGV-4	28.032	37540--	5.1	12.04	26.2-28.7	47.7	-	0.181069	0.478045	0.379146	0.565316	ab x ab	hk x hk
	Epicatechin glucuronide 5.17		2014	qCatgluc-5.17-V-4	****	LGV-4	34.919	29488-18:C>T-		12.71	27.7-41.1	38.1	-	0.119751	0.304526	0.304526	0.475245	ab x ab	hk x hk
	Epicatechin glucuronide 5.41		2013	qCatgluc-5.41-V-4	****	LGV-4	34.12	FAC003-186/207		12.72	27.7-39.8	25.8	-	0.181089	0.40662	0.40662	0.516822	ab x ab	hk x hk
	Epicatechin glucuronide 5.41		2014	qCatgluc-5.41-V-4	***	LGV-4	34.12	FAC003-186/207	5.4	11.24	26.6-41.1	33.8	-	0.261571	0.676052	0.676052	0.883156	ab x ab	hk x hk
	Cyanidin hexose 5.12		2013	qCyhex-5.12-V-4	**	LGV-4	33.854	11693-58:C>A-LG5		12.42	23.3-39.8	41.5	-	0.11628	0.283156	0.283156	0.400084	ab x ab	hk x hk
	Cyanidin hexose 5.12		2014	qCyhex-5.12-V-4	****	LGV-4	38.315	18898-64:A>T-		11.73	30.6-41.1	34.7	-	0.15715	0.470865	0.412829	0.68128	ab x ab	hk x hk
	Pelargonidin acetyl hexoside 6.38		2013	qPgacehex-6.38-V-4	***	LGV-4	38.925	40256-25:T>G-LG5		5.79	26.7-42.1	18.9	-	1.31435	1.54403	1.49707	0.595816	ba x ba
	Pelargonidin acetyl hexoside 6.38		2014	qPgacehex-6.38-V-4	***	LGV-4	20.281	19863-20:C>T-LG4		7.48	18.3-23.3	23.8	-	2.67137	1.70888	1.70888	0.958997	ba x ba
	Rutin 6.91		2013	qRutin-6.91-V-4	****	LGV-4	37.81	17685-25:A>G-LG5	5.3	6.12	20.8-39.8	26.9	-	0.258186	0.433351	0.472592	0.540804	ab x ab	hk x hk
	Rutin 6.91		2014	qRutin-6.91-V-4	****	LGV-4	28.283	23801-15:G>A-LG5	5	5.41	22.8-28.7	11.4	-	0.137312	0.423731	0.393115	0.373249	ab x ab?	hk x hk
	Isorhamnetin glucuronide 7.94		2013	qIrh-Gn-7.94-V-4	****	LGV-4	55.485	SVP-445		7.34	46.8-60.1	27.2	-	0.514982	1.05338	0.819112	1.55728	ab x ab
	Isorhamnetin glucuronide 7.94		2014	qIrh-Gn-7.94-V-4	**	LGV-4	51.074	M35315-25:A>G-LG1		5.26	45.33-55.5	19.4	-	0.656169	1.36725	0.995115	1.53042	ab x ab
	Kaempferol-hexose 5.17		2013	qK-hex-5.17-V-4	****	LGV-4	38.723	39476-17:C>T-	5.1	9.81	27.7-41.1	40.1	-	0.226796	0.410302	0.427083	0.574631	ab x ab	hk x hk
	Kaempferol-hexose 5.17		2014	qK-hex-5.17-V-4	****	LGV-4	34.919	29488-18:C>T-		10.98	33.9-42.7	30.4	-	0.150737	0.346494	0.346494	0.569913	ab x ab	hk x hk
	Naringenin chalcone hexose 6.29		2013	qNarChhex-6.29-V-4	****	LGV-4	37.384	13279-66:G>C-		6.66	34.1-46.3	22.3	-	1.08139	1.04815	1.04815	0.711782	ba x ba
	Naringenin chalcone hexose 6.29		2014	qNarChhex-6.29-V-4	*	LGV-4	13.131	28585-19:A>G-		5.9	2.6-21.6	15.2	-	0.565034	0.47714	0.47714	0.344666	ba x ba
	Ferulic acid hexose 5.56		2013	qFerhex-5.56-V-4	****	LGV-4	9.746	15001-41:C>G-LG5		9.12	0-16.7	32.8	-	1.39201	1.17076	1.06718	0.817001	ba x ba
	Ferulic acid hexose 5.56		2014	qFerhex-5.56-V-4	****	LGV-4	11.212	17095-51:C>G-LG5		11.1	2.6-16.7	39.6	-	0.996636	0.764775	0.764775	0.453481	ba x ba
								FAC003 = FaMYB1
